# Supplementary material for: Polycomb-associated and Trithorax-associated developmental conditions—phenotypic convergence and heterogeneity
Source: Eur J Hum Genet. 2025 Jan 22;33(11):1414–21. doi: 10.1038/s41431-025-01784-2 (PMC12583576; doi:10.1038/s41431-025-01784-2)
Supplement: Supplementary file 2 — Supplementary Tables [file 41431_2025_1784_MOESM2_ESM.xlsx]

## Sheet: 1A| Gene Inclusion
Additional Genes
OMIM	Gene Name	Protein name	Reason for Inclusion
300227	SCML1	Sex comb on midleg-like protein 1	Classified as homologous to Drosophila PcG by van de Vosse et al. (1998). Also defined a member of cPRC1 by Gao et al. (2012); Bracken, Brien and Verrijzer (2019); Blackedge and Klose (2021); and Varlet et al. (2020).
616396	SCMH1	Sex comb on midleg homolog 1	Classified as homologous to Drosophila PcG by Berger et al. (1999). Also defined a member of cPRC1 by Gao et al. (2012); Bracken, Brien and Verrijzer (2019); Blackedge and Klose (2021); Varlet et al. (2020); Schuttengruber et al. (2017) and Piunti and Shilatifard (2021).
300485	BCOR	BCL-6 corepressor	Defined as ncPRC1 accessory protein by Wang et al. (2018); Gao et al. (2012); Bracken, Brien and Verrijzer (2019); Blackedge and Klose (2021); Varlet et al. (2020); Schuttengruber et al. (2017) and Piunti and Shilatifard (2021);
300688	BCORL1	BCL-6 corepressor-like protein 1	Defined as ncPRC1 accessory protein by Wong et al. (2016); Gao et al. (2012); Bracken, Brien and Verrijzer (2019); Doyle et al. (2022); and Piunti and Shilatifard (2021).
607534	YAF2	YY1-associated factor 2	Defined as ncPRC1 member by Zhao et al. (2018); Gao et al. (2012); Bracken, Brien and Verrijzer (2019); Blackedge and Klose (2021); Doyle et al. (2022); Schuttengruber et al. (2017); Varlet et al. (2020); and Piunti and Shilatifard (2021).
605973	DCAF7 (WDR68)	DDB1- and CUL4-associated factor 7 (WD repeat-containing protein 68)	Defined as ncPRC1 accessory protein by Melo-Cardenas et al. (2022); Wang et al. (2018); Varlet et al. (2020); Schuttengruber et al. (2017) and Piunti and Shilatifard (2021);
607270	AUTS2	Autism susceptibility gene 2 protein	Defined as ncPRC1 accessory protein by Wang et al. (2018); Gao et al. (2012); Bracken, Brien and Verrijzer (2019); Doyle et al. (2022); Blackedge and Klose (2021); Varlet et al. (2020); Schuttengruber et al. (2017) and Piunti and Shilatifard (2021).
608601	FBRS	Probable fibrosin-1	Defined as ncPRC1 accessory protein by Gao et al. (2012); Blackedge and Klose (2021); Varlet et al. (2020); Schuttengruber et al. (2017) and Piunti and Shilatifard (2021).
616061	MGA	Maltase-glucoamylase	Defined as ncPRC1 accessory protein by Gao et al. (2012); Bracken, Brien and Verrijzer (2019); Blackedge and Klose (2021); Varlet et al. (2020); Schuttengruber et al. (2017) and Piunti and Shilatifard (2021).
601241	HDAC1	Histone deacetylase 1	Defined as ncPRC1 accessory protein by Gao et al. (2012); Bracken, Brien and Verrijzer (2019); Blackedge and Klose (2021); Varlet et al. (2020); Schuttengruber et al. (2017) and Piunti and Shilatifard (2021).
611865	L3MBTL2	Lethal(3) malignant brain tumor-like protein 2	Defined as ncPRC1 accessory protein by Guo et al. (2009); Gao et al. (2012); Bracken, Brien and Verrijzer (2019); Blackedge and Klose (2021); Varlet et al. (2020); Schuttengruber et al. (2017) and Piunti and Shilatifard (2021).
602519	USP7	Ubiquitin carboxyl-terminal hydrolase 7	Defined as ncPRC1 accessory protein by Maertens et al. (2010); Gao et al. (2012); Bracken, Brien and Verrijzer (2019); Blackedge and Klose (2021); Varlet et al. (2020); Schuttengruber et al. (2017) and Piunti and Shilatifard (2021).
602881	PHF1 (PCL1)	PHD finger protein 1	Defined as PRC2 accessory protein by Hong et al. (2008); Bracken, Brien and Verrijzer (2019); Blackedge and Klose (2021); Doyle et al. (2022); Varlet et al. (2020); Schuttengruber et al. (2017) and Piunti and Shilatifard (2021).
607698	LCOR (PALI1)	Ligand-dependent corepressor (PRC2 associated LCOR isoform 1)	PALI1 (PRC2 subunit) is encoded by LCOR (Conway et al. (2018); PALI1/LCOR defined as PRC2 subunit by Bracken, Brien and Verrijzer (2019); Blackedge and Klose (2021); Varlet et al. (2020); Schuttengruber et al. (2017) and Piunti and Shilatifard (2021).
611799	LCORL (PALI2)	Ligand-dependent corepressor-like (PRC2 associated LCOR isoform 1)	PALI2 (PRC2 subunit) is encoded by LCORL (Conway et al. (2018); PALI2/LCORL defined as PRC2 subunit by Bracken, Brien and Verrijzer (2019); Blackedge and Klose (2021); Varlet et al. (2020); Schuttengruber et al. (2017) and Piunti and Shilatifard (2021).
616302	FOXK1	Forkhead box protein K1	Defined as PR-DUB accessory protein by Kolovos et al. (2020); Doyle et al. (2022); Tamburri, Conway and Pasini (2022); and Schuttengruber et al. (2017).
147685	FOXK2	Forkhead box protein K2	Defined as PR-DUB accessory protein by Kolovos et al. (2020); Doyle et al. (2022); Tamburri, Conway and Pasini (2022); and Schuttengruber et al. (2017).
300255	OGT	O-linked N-acetylglucosamine transferase 110 kDa subunit	Defined as PR-DUB accessory protein by Kolovos et al. (2020); Doyle et al. (2022); Tamburri, Conway and Pasini (2022); and Schuttengruber et al. (2017).
613081	KDM1B	Lysine-specific histone demethylase 1B	Defined as PR-DUB accessory protein by Doyle et al. (2022); Tamburri, Conway and Pasini (2022); and Schuttengruber et al. (2017).
611472	MBD5	Methyl-CpG-binding domain protein 5	Defined as PR-DUB accessory protein by Doyle et al. (2022); Tamburri, Conway and Pasini (2022); and Schuttengruber et al. (2017).
619458	MBD6	Methyl-CpG-binding domain protein 6	Defined as PR-DUB accessory protein by Doyle et al. (2022); Tamburri, Conway and Pasini (2022); and Schuttengruber et al. (2017).
Removed Genes
OMIM	Gene Name	Protein name	Reason for exclusion
313650	TAF1	TFIID subunit 1	Transcription initiation factor TFIID is a general transcription factor that is not directly involved in Polycomb or Trithorax mediated epigenetic regulation.
601796	TAF4	TFIID subunit 4
602955	TAF6	TFIID subunit 6
600573	TAF7	TFIID subunit 7
600822	TAF9	TFIID subunit 9
102630	ACTB	Actin	Actin in a cytoskeletal protein involved in cellular structure and movement; not specifically associated with Polycomb or Trithorax mediated epigenetic regulation150.

## Sheet: 1B| Full Gene List (129)
number	uniprot_ID	gene	group_membership	source	relevant_GO_CC	protein_desc	length
1	ACL6A_HUMAN	ACTL6A	TrxG	GO	GBAF complex [GO:0140288]; npBAF complex [GO:0071564]; RSC-type complex [GO:0016586]; SWI/SNF complex [GO:0016514]	Actin-like protein 6A (53 kDa BRG1-associated factor A) (Actin-related protein Baf53a) (ArpNbeta) (BRG1-associated factor 53A) (BAF53A) (INO80 complex subunit K)	429
2	ACL6B_HUMAN	ACTL6B	TrxG	GO	bBAF complex [GO:0140092]; GBAF complex [GO:0140288]; nBAF complex [GO:0071565]; RSC-type complex [GO:0016586]; SWI/SNF complex [GO:0016514]	Actin-like protein 6B (53 kDa BRG1-associated factor B) (Actin-related protein Baf53b) (ArpNalpha) (BRG1-associated factor 53B) (BAF53B)	426
3	AEBP2_HUMAN	AEBP2	PcG	GO	ESC/E(Z) complex [GO:0035098]	Zinc finger protein AEBP2 (Adipocyte enhancer-binding protein 2) (AE-binding protein 2)	517
4	ARI1A_HUMAN	ARID1A	TrxG	GO	bBAF complex [GO:0140092]; nBAF complex [GO:0071565]; npBAF complex [GO:0071564]; SWI/SNF complex [GO:0016514]	AT-rich interactive domain-containing protein 1A (ARID domain-containing protein 1A) (B120) (BRG1-associated factor 250) (BAF250) (BRG1-associated factor 250a) (BAF250A) (Osa homolog 1) (hOSA1) (SWI-like protein) (SWI/SNF complex protein p270) (SWI/SNF-related, matrix-associated, actin-dependent regulator of chromatin subfamily F member 1) (hELD)	2285
5	ARI1B_HUMAN	ARID1B	TrxG	GO	bBAF complex [GO:0140092]; nBAF complex [GO:0071565]; npBAF complex [GO:0071564]; SWI/SNF complex [GO:0016514]	AT-rich interactive domain-containing protein 1B (ARID domain-containing protein 1B) (BRG1-associated factor 250b) (BAF250B) (BRG1-binding protein hELD/OSA1) (Osa homolog 2) (hOsa2) (p250R)	2319
6	ARID2_HUMAN	ARID2	TrxG	GO	RSC-type complex [GO:0016586]; SWI/SNF complex [GO:0016514]	AT-rich interactive domain-containing protein 2 (ARID domain-containing protein 2) (BRG1-associated factor 200) (BAF200) (Zinc finger protein with activation potential) (Zipzap/p200)	1835
7	ASH2L_HUMAN	ASH2L	TrxG	GO	MLL1/2 complex [GO:0044665]; MLL3/4 complex [GO:0044666]; Set1C/COMPASS complex [GO:0048188]	Set1/Ash2 histone methyltransferase complex subunit ASH2 (ASH2-like protein)	628
8	ASXL1_HUMAN	ASXL1	PcG	GO	PR-DUB complex [GO:0035517]	Polycomb group protein ASXL1 (Additional sex combs-like protein 1)	1541
9	ASXL2_HUMAN	ASXL2	PcG	GO	PR-DUB complex [GO:0035517]	Putative Polycomb group protein ASXL2 (Additional sex combs-like protein 2)	1435
10	ASXL3_HUMAN	ASXL3	PcG	GO	PR-DUB complex [GO:0035517]	Putative Polycomb group protein ASXL3 (Additional sex combs-like protein 3)	2248
11	BAP1_HUMAN	BAP1	PcG	GO	PR-DUB complex [GO:0035517]	Ubiquitin carboxyl-terminal hydrolase BAP1 (EC 3.4.19.12) (BRCA1-associated protein 1) (Cerebral protein 6)	729
12	BAP18_HUMAN	BAP18	TrxG	GO	MLL1 complex [GO:0071339]	Chromatin complexes subunit BAP18 (BPTF-associated protein of 18 kDa)	172
13	BC11A_HUMAN	BCL11A	TrxG	GO	SWI/SNF complex [GO:0016514]	B-cell lymphoma/leukemia 11A (BCL-11A) (B-cell CLL/lymphoma 11A) (COUP-TF-interacting protein 1) (Ecotropic viral integration site 9 protein homolog) (EVI-9) (Zinc finger protein 856)	835
14	BC11B_HUMAN	BCL11B	TrxG	GO	SWI/SNF complex [GO:0016514]	B-cell lymphoma/leukemia 11B (BCL-11B) (B-cell CLL/lymphoma 11B) (COUP-TF-interacting protein 2) (Radiation-induced tumor suppressor gene 1 protein) (hRit1)	894
15	BCL7A_HUMAN	BCL7A	TrxG	GO	GBAF complex [GO:0140288]; SWI/SNF complex [GO:0016514]	B-cell CLL/lymphoma 7 protein family member A	210
16	BCL7B_HUMAN	BCL7B	TrxG	GO	GBAF complex [GO:0140288]; SWI/SNF complex [GO:0016514]	B-cell CLL/lymphoma 7 protein family member B (allergen Hom s 3)	202
17	BCL7C_HUMAN	BCL7C	TrxG	GO	GBAF complex [GO:0140288]; SWI/SNF complex [GO:0016514]	B-cell CLL/lymphoma 7 protein family member C	217
18	BICRA_HUMAN	BICRA	TrxG	GO	GBAF complex [GO:0140288]; SWI/SNF complex [GO:0016514]	BRD4-interacting chromatin-remodeling complex-associated protein (Glioma tumor suppressor candidate region gene 1 protein)	1560
19	BICRL_HUMAN	BICRAL	TrxG	GO	GBAF complex [GO:0140288]; SWI/SNF complex [GO:0016514]	BRD4-interacting chromatin-remodeling complex-associated protein-like (Glioma tumor suppressor candidate region gene 1 protein-like)	1079
20	BMI1_HUMAN	BMI1	PcG	GO	PcG protein complex [GO:0031519]; PRC1 complex [GO:0035102]	Polycomb complex protein BMI-1 (Polycomb group RING finger protein 4) (RING finger protein 51)	326
21	BOD1_HUMAN	BOD1	TrxG	GO	Set1C/COMPASS complex [GO:0048188]	Biorientation of chromosomes in cell division protein 1 (Biorientation defective protein 1) (Protein FAM44B)	185
22	BD1L1_HUMAN	BOD1L1	TrxG	GO	Set1C/COMPASS complex [GO:0048188]	Biorientation of chromosomes in cell division protein 1-like 1	3051
23	BRD7_HUMAN	BRD7	TrxG	GO	RSC-type complex [GO:0016586]	Bromodomain-containing protein 7 (75 kDa bromodomain protein) (Protein CELTIX-1)	651
24	BRD9_HUMAN	BRD9	TrxG	GO	GBAF complex [GO:0140288]; SWI/SNF complex [GO:0016514]	Bromodomain-containing protein 9 (Rhabdomyosarcoma antigen MU-RMS-40.8)	597
25	CBX2_HUMAN	CBX2	PcG	GO	PcG protein complex [GO:0031519]; PRC1 complex [GO:0035102]	Chromobox protein homolog 2	532
26	CBX4_HUMAN	CBX4	PcG	GO	PcG protein complex [GO:0031519]; PRC1 complex [GO:0035102]	Chromobox protein homolog 4	560
27	CBX6_HUMAN	CBX6	PcG	GO	PcG protein complex [GO:0031519]; PRC1 complex [GO:0035102]	Chromobox protein homolog 6	412
28	CBX7_HUMAN	CBX7	PcG	GO	PcG protein complex [GO:0031519]; PRC1 complex [GO:0035102]	Chromobox protein homolog 7	251
29	CBX8_HUMAN	CBX8	PcG	GO	PcG protein complex [GO:0031519]; PRC1 complex [GO:0035102]	Chromobox protein homolog 8 (Polycomb 3 homolog) (Pc3) (hPc3) (Rectachrome 1)	389
30	CHD8_HUMAN	CHD8	TrxG	GO	MLL1 complex [GO:0071339]	Chromodomain-helicase-DNA-binding protein 8 (CHD-8) (EC 3.6.4.12) (ATP-dependent helicase CHD8) (Helicase with SNF2 domain 1)	2581
31	CXXC1_HUMAN	CXXC1	TrxG	GO	Set1C/COMPASS complex [GO:0048188]	CXXC-type zinc finger protein 1 (CpG-binding protein) (PHD finger and CXXC domain-containing protein 1)	656
32	DNM3L_HUMAN	DNMT3L	PcG	GO	ESC/E(Z) complex [GO:0035098]	DNA (cytosine-5)-methyltransferase 3-like	386
33	DPF1_HUMAN	DPF1	TrxG	GO	nBAF complex [GO:0071565]	Zinc finger protein neuro-d4 (BRG1-associated factor 45B) (BAF45B) (D4, zinc and double PHD fingers family 1)	387
34	REQU_HUMAN	DPF2	TrxG	GO	nBAF complex [GO:0071565]; SWI/SNF complex [GO:0016514]	Zinc finger protein ubi-d4 (Apoptosis response zinc finger protein) (BRG1-associated factor 45D) (BAF45D) (D4, zinc and double PHD fingers family 2) (Protein requiem)	391
35	DPF3_HUMAN	DPF3	TrxG	GO	nBAF complex [GO:0071565]; SWI/SNF complex [GO:0016514]	Zinc finger protein DPF3 (BRG1-associated factor 45C) (BAF45C) (Zinc finger protein cer-d4)	378
36	DPY30_HUMAN	DPY30	TrxG	GO	MLL1 complex [GO:0071339]; MLL1/2 complex [GO:0044665]; MLL3/4 complex [GO:0044666]; Set1C/COMPASS complex [GO:0048188]	Protein dpy-30 homolog (Dpy-30-like protein) (Dpy-30L)	99
37	DYDC1_HUMAN	DYDC1	TrxG	GO	Set1C/COMPASS complex [GO:0048188]	DPY30 domain-containing protein 1	177
38	DYDC2_HUMAN	DYDC2	TrxG	GO	Set1C/COMPASS complex [GO:0048188]	DPY30 domain-containing protein 2	177
39	E2F6_HUMAN	E2F6	TrxG	GO	MLL1 complex [GO:0071339]	Transcription factor E2F6 (E2F-6)	281
40	EED_HUMAN	EED	PcG	GO	ESC/E(Z) complex [GO:0035098]	Polycomb protein EED (hEED) (Embryonic ectoderm development protein) (WD protein associating with integrin cytoplasmic tails 1) (WAIT-1)	441
41	EPOP_HUMAN	EPOP	PcG	GO	ESC/E(Z) complex [GO:0035098]	Elongin BC and Polycomb repressive complex 2-associated protein (Proline-rich protein 28)	379
42	EZH1_HUMAN	EZH1	PcG	GO	ESC/E(Z) complex [GO:0035098]	Histone-lysine N-methyltransferase EZH1 (EC 2.1.1.356) (ENX-2) (Enhancer of zeste homolog 1)	747
43	EZH2_HUMAN	EZH2	PcG	GO	ESC/E(Z) complex [GO:0035098]	Histone-lysine N-methyltransferase EZH2 (EC 2.1.1.356) (ENX-1) (Enhancer of zeste homolog 2) (Lysine N-methyltransferase 6)	746
44	HCFC1_HUMAN	HCFC1	PcG/TrxG	GO	MLL1 complex [GO:0071339]; MLL1/2 complex [GO:0044665]; Set1C/COMPASS complex [GO:0048188]	Host cell factor 1 (HCF) (HCF-1) (C1 factor) (CFF) (VCAF) (VP16 accessory protein) [Cleaved into: HCF N-terminal chain 1; HCF N-terminal chain 2; HCF N-terminal chain 3; HCF N-terminal chain 4; HCF N-terminal chain 5; HCF N-terminal chain 6; HCF C-terminal chain 1; HCF C-terminal chain 2; HCF C-terminal chain 3; HCF C-terminal chain 4; HCF C-terminal chain 5; HCF C-terminal chain 6]	2035
45	HCFC2_HUMAN	HCFC2	TrxG	GO	MLL1 complex [GO:0071339]; MLL1/2 complex [GO:0044665]; Set1C/COMPASS complex [GO:0048188]	Host cell factor 2 (HCF-2) (C2 factor)	792
46	HDAC2_HUMAN	HDAC2	PcG	GO	ESC/E(Z) complex [GO:0035098]	Histone deacetylase 2 (HD2) (EC 3.5.1.98) (Protein deacylase HDAC2) (EC 3.5.1.-)	488
47	IN80C_HUMAN	INO80C	TrxG	GO	MLL1 complex [GO:0071339]	INO80 complex subunit C (IES6 homolog) (hIes6)	192
48	JARD2_HUMAN	JARID2	PcG	GO	ESC/E(Z) complex [GO:0035098]	Protein Jumonji (Jumonji/ARID domain-containing protein 2)	1246
49	KANL1_HUMAN	KANSL1	TrxG	GO	MLL1 complex [GO:0071339]	KAT8 regulatory NSL complex subunit 1 (MLL1/MLL complex subunit KANSL1) (MSL1 homolog 1) (hMSL1v1) (NSL complex protein NSL1) (Non-specific lethal 1 homolog)	1105
50	KAT8_HUMAN	KAT8	TrxG	GO	MLL1 complex [GO:0071339]	Histone acetyltransferase KAT8 (EC 2.3.1.48) (Lysine acetyltransferase 8) (MOZ, YBF2/SAS3, SAS2 and TIP60 protein 1) (MYST-1) (hMOF)	458
51	KDM6A_HUMAN	KDM6A	TrxG	GO	MLL3/4 complex [GO:0044666]	Lysine-specific demethylase 6A (EC 1.14.11.68) (Histone demethylase UTX) (Ubiquitously-transcribed TPR protein on the X chromosome) (Ubiquitously-transcribed X chromosome tetratricopeptide repeat protein) ([histone H3]-trimethyl-L-lysine(27) demethylase 6A)	1401
52	KDM6B_HUMAN	KDM6B	TrxG	GO	MLL3/4 complex [GO:0044666]	Lysine-specific demethylase 6B (EC 1.14.11.68) (JmjC domain-containing protein 3) (Jumonji domain-containing protein 3) (Lysine demethylase 6B) ([histone H3]-trimethyl-L-lysine(27) demethylase 6B)	1643
53	KMT2A_HUMAN	KMT2A	TrxG	GO	MLL1 complex [GO:0071339]	Histone-lysine N-methyltransferase 2A (Lysine N-methyltransferase 2A) (EC 2.1.1.364) (ALL-1) (CXXC-type zinc finger protein 7) (Cysteine methyltransferase KMT2A) (EC 2.1.1.-) (Myeloid/lymphoid or mixed-lineage leukemia) (Myeloid/lymphoid or mixed-lineage leukemia protein 1) (Trithorax-like protein) (Zinc finger protein HRX) [Cleaved into: MLL cleavage product N320 (N-terminal cleavage product of …	3969
54	KMT2B_HUMAN	KMT2B	TrxG	GO	MLL1/2 complex [GO:0044665]; MLL3/4 complex [GO:0044666]; Set1C/COMPASS complex [GO:0048188]	Histone-lysine N-methyltransferase 2B (Lysine N-methyltransferase 2B) (EC 2.1.1.364) (Myeloid/lymphoid or mixed-lineage leukemia protein 4) (Trithorax homolog 2) (WW domain-binding protein 7) (WBP-7)	2715
55	KMT2C_HUMAN	KMT2C	TrxG	GO	MLL3/4 complex [GO:0044666]	Histone-lysine N-methyltransferase 2C (Lysine N-methyltransferase 2C) (EC 2.1.1.364) (Homologous to ALR protein) (Myeloid/lymphoid or mixed-lineage leukemia protein 3)	4911
56	KMT2D_HUMAN	KMT2D	TrxG	GO	MLL3/4 complex [GO:0044666]	Histone-lysine N-methyltransferase 2D (Lysine N-methyltransferase 2D) (EC 2.1.1.364) (ALL1-related protein) (Myeloid/lymphoid or mixed-lineage leukemia protein 2)	5537
57	LAS1L_HUMAN	LAS1L	TrxG	GO	MLL1 complex [GO:0071339]	Ribosomal biogenesis protein LAS1L (Protein LAS1 homolog)	734
58	MAX_HUMAN	MAX	TrxG	GO	MLL1 complex [GO:0071339]	Protein max (Class D basic helix-loop-helix protein 4) (bHLHd4) (Myc-associated factor X)	160
59	MCRS1_HUMAN	MCRS1	TrxG	GO	MLL1 complex [GO:0071339]	Microspherule protein 1 (58 kDa microspherule protein) (Cell cycle-regulated factor p78) (INO80 complex subunit J) (MCRS2)	462
60	MEN1_HUMAN	MEN1	TrxG	GO	MLL1 complex [GO:0071339]; MLL1/2 complex [GO:0044665]	Menin	615
61	MGAP_HUMAN	MGA	TrxG	GO	MLL1 complex [GO:0071339]	MAX gene-associated protein (MAX dimerization protein 5)	3065
62	MTF2_HUMAN	MTF2	PcG	GO	ESC/E(Z) complex [GO:0035098]	Metal-response element-binding transcription factor 2 (Metal regulatory transcription factor 2) (Metal-response element DNA-binding protein M96) (Polycomb-like protein 2) (hPCl2)	593
63	NCOA6_HUMAN	NCOA6	TrxG	GO	MLL3/4 complex [GO:0044666]	Nuclear receptor coactivator 6 (Activating signal cointegrator 2) (ASC-2) (Amplified in breast cancer protein 3) (Cancer-amplified transcriptional coactivator ASC-2) (Nuclear receptor coactivator RAP250) (NRC RAP250) (Nuclear receptor-activating protein, 250 kDa) (Peroxisome proliferator-activated receptor-interacting protein) (PPAR-interacting protein) (PRIP) (Thyroid hormone receptor-binding pr…	2063
64	NCTR1_HUMAN	NCR1	TrxG	GO	SWI/SNF complex [GO:0016514]	Natural cytotoxicity triggering receptor 1 (Lymphocyte antigen 94 homolog) (NK cell-activating receptor) (Natural killer cell p46-related protein) (NK-p46) (NKp46) (hNKp46) (CD antigen CD335)	304
65	PAGR1_HUMAN	PAGR1	TrxG	GO	MLL3/4 complex [GO:0044666]	PAXIP1-associated glutamate-rich protein 1 (Glutamate-rich coactivator interacting with SRC1) (GAS) (PAXIP1-associated protein 1) (PTIP-associated protein 1)	254
66	PAXI1_HUMAN	PAXIP1	TrxG	GO	MLL3/4 complex [GO:0044666]	PAX-interacting protein 1 (PAX transactivation activation domain-interacting protein)	1069
67	PB1_HUMAN	PBRM1	TrxG	GO	RSC-type complex [GO:0016586]; SWI/SNF complex [GO:0016514]	Protein polybromo-1 (hPB1) (BRG1-associated factor 180) (BAF180) (Polybromo-1D)	1689
68	PCGF1_HUMAN	PCGF1	PcG	GO	PcG protein complex [GO:0031519]; PRC1 complex [GO:0035102]	Polycomb group RING finger protein 1 (Nervous system Polycomb-1) (NSPc1) (RING finger protein 68)	259
69	PCGF2_HUMAN	PCGF2	PcG	GO	PcG protein complex [GO:0031519]; PRC1 complex [GO:0035102]	Polycomb group RING finger protein 2 (DNA-binding protein Mel-18) (RING finger protein 110) (Zinc finger protein 144)	344
70	PCGF3_HUMAN	PCGF3	PcG	GO	PcG protein complex [GO:0031519]; PRC1 complex [GO:0035102]	Polycomb group RING finger protein 3 (RING finger protein 3A)	242
71	PCGF5_HUMAN	PCGF5	PcG	GO	PcG protein complex [GO:0031519]; PRC1 complex [GO:0035102]	Polycomb group RING finger protein 5 (RING finger protein 159)	256
72	PCGF6_HUMAN	PCGF6	PcG	GO	PcG protein complex [GO:0031519]; PRC1 complex [GO:0035102]	Polycomb group RING finger protein 6 (Mel18 and Bmi1-like RING finger) (RING finger protein 134)	350
73	PELP1_HUMAN	PELP1	TrxG	GO	MLL1 complex [GO:0071339]	Proline-, glutamic acid- and leucine-rich protein 1 (Modulator of non-genomic activity of estrogen receptor) (Transcription factor HMX3)	1130
74	PHC1_HUMAN	PHC1	PcG	GO	PcG protein complex [GO:0031519]; PRC1 complex [GO:0035102]	Polyhomeotic-like protein 1 (hPH1) (Early development regulatory protein 1)	1004
75	PHC2_HUMAN	PHC2	PcG	GO	PcG protein complex [GO:0031519]; PRC1 complex [GO:0035102]	Polyhomeotic-like protein 2 (hPH2) (Early development regulatory protein 2)	858
76	PHC3_HUMAN	PHC3	PcG	GO	PcG protein complex [GO:0031519]; PRC1 complex [GO:0035102]	Polyhomeotic-like protein 3 (Early development regulatory protein 3) (Homolog of polyhomeotic 3) (hPH3)	983
77	PHF10_HUMAN	PHF10	TrxG	GO	npBAF complex [GO:0071564]; RSC-type complex [GO:0016586]; SWI/SNF complex [GO:0016514]	PHD finger protein 10 (BRG1-associated factor 45a) (BAF45a) (XAP135)	498
78	PHF19_HUMAN	PHF19	PcG	GO	ESC/E(Z) complex [GO:0035098]	PHD finger protein 19 (Polycomb-like protein 3) (hPCL3)	580
79	PHF20_HUMAN	PHF20	TrxG	GO	MLL1 complex [GO:0071339]	PHD finger protein 20 (Glioma-expressed antigen 2) (Hepatocellular carcinoma-associated antigen 58) (Novel zinc finger protein) (Transcription factor TZP)	1012
80	PRP31_HUMAN	PRPF31	TrxG	GO	MLL1 complex [GO:0071339]	U4/U6 small nuclear ribonucleoprotein Prp31 (Pre-mRNA-processing factor 31) (Serologically defined breast cancer antigen NY-BR-99) (U4/U6 snRNP 61 kDa protein) (Protein 61K) (hPrp31)	499
81	RB_HUMAN	RB1	TrxG	GO	SWI/SNF complex [GO:0016514]	Retinoblastoma-associated protein (p105-Rb) (p110-RB1) (pRb) (Rb) (pp110)	928
82	RBBP4_HUMAN	RBBP4	PcG	GO	ESC/E(Z) complex [GO:0035098]	Histone-binding protein RBBP4 (Chromatin assembly factor 1 subunit C) (CAF-1 subunit C) (Chromatin assembly factor I p48 subunit) (CAF-I 48 kDa subunit) (CAF-I p48) (Nucleosome-remodeling factor subunit RBAP48) (Retinoblastoma-binding protein 4) (RBBP-4) (Retinoblastoma-binding protein p48)	425
83	RBBP5_HUMAN	RBBP5	TrxG	GO	MLL1 complex [GO:0071339]; MLL1/2 complex [GO:0044665]; MLL3/4 complex [GO:0044666]; Set1C/COMPASS complex [GO:0048188]	Retinoblastoma-binding protein 5 (RBBP-5) (Retinoblastoma-binding protein RBQ-3)	538
84	RBBP7_HUMAN	RBBP7	PcG	GO	ESC/E(Z) complex [GO:0035098]	Histone-binding protein RBBP7 (Histone acetyltransferase type B subunit 2) (Nucleosome-remodeling factor subunit RBAP46) (Retinoblastoma-binding protein 7) (RBBP-7) (Retinoblastoma-binding protein p46)	425
85	RING1_HUMAN	RING1	PcG	GO	PcG protein complex [GO:0031519]; PRC1 complex [GO:0035102]	E3 ubiquitin-protein ligase RING1 (EC 2.3.2.27) (Polycomb complex protein RING1) (RING finger protein 1) (RING-type E3 ubiquitin transferase RING1) (Really interesting new gene 1 protein)	406
86	RING2_HUMAN	RNF2	PcG	GO	PcG protein complex [GO:0031519]; PRC1 complex [GO:0035102]	E3 ubiquitin-protein ligase RING2 (EC 2.3.2.27) (Huntingtin-interacting protein 2-interacting protein 3) (HIP2-interacting protein 3) (Protein DinG) (RING finger protein 1B) (RING1b) (RING finger protein 2) (RING finger protein BAP-1) (RING-type E3 ubiquitin transferase RING2)	336
87	RUVB1_HUMAN	RUVBL1	TrxG	GO	MLL1 complex [GO:0071339]	RuvB-like 1 (EC 3.6.4.12) (49 kDa TATA box-binding protein-interacting protein) (49 kDa TBP-interacting protein) (54 kDa erythrocyte cytosolic protein) (ECP-54) (INO80 complex subunit H) (Nuclear matrix protein 238) (NMP 238) (Pontin 52) (TIP49a) (TIP60-associated protein 54-alpha) (TAP54-alpha)	456
88	RUVB2_HUMAN	RUVBL2	TrxG	GO	MLL1 complex [GO:0071339]	RuvB-like 2 (EC 3.6.4.12) (48 kDa TATA box-binding protein-interacting protein) (48 kDa TBP-interacting protein) (51 kDa erythrocyte cytosolic protein) (ECP-51) (INO80 complex subunit J) (Repressing pontin 52) (Reptin 52) (TIP49b) (TIP60-associated protein 54-beta) (TAP54-beta)	463
89	SENP3_HUMAN	SENP3	TrxG	GO	MLL1 complex [GO:0071339]	Sentrin-specific protease 3 (EC 3.4.22.-) (SUMO-1-specific protease 3) (Sentrin/SUMO-specific protease SENP3)	574
90	SET1A_HUMAN	SETD1A	TrxG	GO	Set1C/COMPASS complex [GO:0048188]	Histone-lysine N-methyltransferase SETD1A (EC 2.1.1.364) (Lysine N-methyltransferase 2F) (SET domain-containing protein 1A) (hSET1A) (Set1/Ash2 histone methyltransferase complex subunit SET1)	1707
91	SET1B_HUMAN	SETD1B	TrxG	GO	Set1C/COMPASS complex [GO:0048188]	Histone-lysine N-methyltransferase SETD1B (EC 2.1.1.364) (Lysine N-methyltransferase 2G) (SET domain-containing protein 1B) (hSET1B)	1966
92	SMCA2_HUMAN	SMARCA2	TrxG	GO	bBAF complex [GO:0140092]; GBAF complex [GO:0140288]; nBAF complex [GO:0071565]; npBAF complex [GO:0071564]; SWI/SNF complex [GO:0016514]	Probable global transcription activator SNF2L2 (EC 3.6.4.-) (ATP-dependent helicase SMARCA2) (BRG1-associated factor 190B) (BAF190B) (Protein brahma homolog) (hBRM) (SNF2-alpha) (SWI/SNF-related matrix-associated actin-dependent regulator of chromatin subfamily A member 2)	1590
93	SMCA4_HUMAN	SMARCA4	TrxG	GO	bBAF complex [GO:0140092]; GBAF complex [GO:0140288]; nBAF complex [GO:0071565]; npBAF complex [GO:0071564]; RSC-type complex [GO:0016586]; SWI/SNF complex [GO:0016514]	Transcription activator BRG1 (EC 3.6.4.-) (ATP-dependent helicase SMARCA4) (BRG1-associated factor 190A) (BAF190A) (Mitotic growth and transcription activator) (Protein BRG-1) (Protein brahma homolog 1) (SNF2-beta) (SWI/SNF-related matrix-associated actin-dependent regulator of chromatin subfamily A member 4)	1647
94	SNF5_HUMAN	SMARCB1	TrxG	GO	bBAF complex [GO:0140092]; nBAF complex [GO:0071565]; npBAF complex [GO:0071564]; RSC-type complex [GO:0016586]; SWI/SNF complex [GO:0016514]	SWI/SNF-related matrix-associated actin-dependent regulator of chromatin subfamily B member 1 (BRG1-associated factor 47) (BAF47) (Integrase interactor 1 protein) (SNF5 homolog) (hSNF5)	385
95	SMRC1_HUMAN	SMARCC1	TrxG	GO	GBAF complex [GO:0140288]; nBAF complex [GO:0071565]; npBAF complex [GO:0071564]; RSC-type complex [GO:0016586]; SWI/SNF complex [GO:0016514]	SWI/SNF complex subunit SMARCC1 (BRG1-associated factor 155) (BAF155) (SWI/SNF complex 155 kDa subunit) (SWI/SNF-related matrix-associated actin-dependent regulator of chromatin subfamily C member 1)	1105
96	SMRC2_HUMAN	SMARCC2	TrxG	GO	bBAF complex [GO:0140092]; nBAF complex [GO:0071565]; npBAF complex [GO:0071564]; RSC-type complex [GO:0016586]; SWI/SNF complex [GO:0016514]	SWI/SNF complex subunit SMARCC2 (BRG1-associated factor 170) (BAF170) (SWI/SNF complex 170 kDa subunit) (SWI/SNF-related matrix-associated actin-dependent regulator of chromatin subfamily C member 2)	1214
97	SMRD1_HUMAN	SMARCD1	TrxG	GO	GBAF complex [GO:0140288]; nBAF complex [GO:0071565]; npBAF complex [GO:0071564]; RSC-type complex [GO:0016586]; SWI/SNF complex [GO:0016514]	SWI/SNF-related matrix-associated actin-dependent regulator of chromatin subfamily D member 1 (60 kDa BRG-1/Brm-associated factor subunit A) (BRG1-associated factor 60A) (BAF60A) (SWI/SNF complex 60 kDa subunit)	515
98	SMRD2_HUMAN	SMARCD2	TrxG	GO	bBAF complex [GO:0140092]; RSC-type complex [GO:0016586]; SWI/SNF complex [GO:0016514]	SWI/SNF-related matrix-associated actin-dependent regulator of chromatin subfamily D member 2 (60 kDa BRG-1/Brm-associated factor subunit B) (BRG1-associated factor 60B) (BAF60B)	531
99	SMRD3_HUMAN	SMARCD3	TrxG	GO	nBAF complex [GO:0071565]; npBAF complex [GO:0071564]; SWI/SNF complex [GO:0016514]	SWI/SNF-related matrix-associated actin-dependent regulator of chromatin subfamily D member 3 (60 kDa BRG-1/Brm-associated factor subunit C) (BRG1-associated factor 60C) (BAF60C)	483
100	SMCE1_HUMAN	SMARCE1	TrxG	GO	bBAF complex [GO:0140092]; nBAF complex [GO:0071565]; npBAF complex [GO:0071564]; RSC-type complex [GO:0016586]; SWI/SNF complex [GO:0016514]	SWI/SNF-related matrix-associated actin-dependent regulator of chromatin subfamily E member 1 (BRG1-associated factor 57) (BAF57)	411
101	SSXT_HUMAN	SS18	TrxG	GO	GBAF complex [GO:0140288]; npBAF complex [GO:0071564]; SWI/SNF complex [GO:0016514]	Protein SSXT (Protein SYT) (Synovial sarcoma translocated to X chromosome protein)	418
102	CREST_HUMAN	SS18L1	TrxG	GO	nBAF complex [GO:0071565]	Calcium-responsive transactivator (SS18-like protein 1) (SYT homolog 1)	396
103	SUZ12_HUMAN	SUZ12	PcG	GO	ESC/E(Z) complex [GO:0035098]; RSC-type complex [GO:0016586]	Polycomb protein SUZ12 (Chromatin precipitated E2F target 9 protein) (ChET 9 protein) (Joined to JAZF1 protein) (Suppressor of zeste 12 protein homolog)	739
104	TEX10_HUMAN	TEX10	TrxG	GO	MLL1 complex [GO:0071339]	Testis-expressed protein 10	929
105	UTY_HUMAN	UTY	TrxG	GO	MLL3/4 complex [GO:0044666]	Histone demethylase UTY (EC 1.14.11.68) (Ubiquitously-transcribed TPR protein on the Y chromosome) (Ubiquitously-transcribed Y chromosome tetratricopeptide repeat protein) ([histone H3]-trimethyl-L-lysine(27) demethylase UTY)	1347
106	WDR5_HUMAN	WDR5	TrxG	GO	MLL1 complex [GO:0071339]; MLL1/2 complex [GO:0044665]; MLL3/4 complex [GO:0044666]; Set1C/COMPASS complex [GO:0048188]	WD repeat-containing protein 5 (BMP2-induced 3-kb gene protein)	334
107	WDR5B_HUMAN	WDR5B	TrxG	GO	Set1C/COMPASS complex [GO:0048188]	WD repeat-containing protein 5B	330
108	WDR82_HUMAN	WDR82	TrxG	GO	Set1C/COMPASS complex [GO:0048188]	WD repeat-containing protein 82	313
110	AUTS2_HUMAN	AUTS2	PcG	literature review		Autism susceptibility gene 2 protein	1259
111	BCOR_HUMAN	BCOR	PcG	literature review		BCL-6 corepressor (BCoR)	1755
112	BCORL_HUMAN	BCORL1	PcG	literature review		BCL-6 corepressor-like protein 1 (BCoR-L1) (BCoR-like protein 1)	1785
113	DCAF7_HUMAN	DCAF7	PcG	literature review		DDB1- and CUL4-associated factor 7 (WD repeat-containing protein 68) (WD repeat-containing protein An11 homolog)	342
114	FBRS_HUMAN	FBRS	PcG	literature review		Probable fibrosin-1	460
115	FOXK1_HUMAN	FOXK1	PcG	literature review		Forkhead box protein K1 (Myocyte nuclear factor) (MNF)	733
116	FOXK2_HUMAN	FOXK2	PcG	literature review		Forkhead box protein K2 (G/T-mismatch specific binding protein) (nGTBP) (Interleukin enhancer-binding factor 1)	660
117	HDAC1_HUMAN	HDAC1	PcG	literature review		Histone deacetylase 1 (HD1) (EC 3.5.1.98) (Protein deacetylase HDAC1) (EC 3.5.1.-) (Protein decrotonylase HDAC1) (EC 3.5.1.-)	482
118	KDM1B_HUMAN	KDM1B	PcG	literature review		Lysine-specific histone demethylase 2 (EC 1.14.99.66) (Flavin-containing amine oxidase domain-containing protein 1) (Lysine-specific histone demethylase 1B)	822
119	LMBL2_HUMAN	L3MBTL2	PcG	literature review		Lethal(3)malignant brain tumor-like protein 2 (H-l(3)mbt-like protein 2) (L(3)mbt-like protein 2)	705
120	LCOR_HUMAN	LCOR	PcG	literature review		Ligand-dependent corepressor (LCoR) (Mblk1-related protein 2)	433
121	MBD5_HUMAN	MBD5	PcG	literature review		Methyl-CpG-binding domain protein 5 (Methyl-CpG-binding protein MBD5)	1494
122	MBD6_HUMAN	MBD6	PcG	literature review		Methyl-CpG-binding domain protein 6 (Methyl-CpG-binding protein MBD6)	1003
123	MGA_HUMAN	MGA	PcG	literature review		Maltase-glucoamylase (Alpha-1,4-glucosidase) (EC 3.2.1.20)	2753
124	OGT1_HUMAN	OGT	PcG	literature review		UDP-N-acetylglucosamine--peptide N-acetylglucosaminyltransferase 110 kDa subunit (EC 2.4.1.255) (O-GlcNAc transferase subunit p110) (O-linked N-acetylglucosamine transferase 110 kDa subunit) (OGT)	1046
125	LCORL_HUMAN	PALI2	PcG	literature review		Ligand-dependent nuclear receptor corepressor-like protein (LCoR-like protein)	602
126	PHF1_HUMAN	PHF1	PcG	literature review		PHD finger protein 1 (Protein PHF1) (hPHF1) (Polycomb-like protein 1) (hPCl1)	567
127	SCMH1_HUMAN	SCMH1	PcG	literature review		Polycomb protein SCMH1 (Sex comb on midleg homolog 1)	660
109	SCML1_HUMAN	SCML1	PcG	literature review		Sex comb on midleg-like protein 1	329
128	UBP7_HUMAN	USP7	PcG	literature review		Ubiquitin carboxyl-terminal hydrolase 7 (EC 3.4.19.12) (Deubiquitinating enzyme 7) (Herpesvirus-associated ubiquitin-specific protease) (Ubiquitin thioesterase 7) (Ubiquitin-specific-processing protease 7)	1102
129	YAF2_HUMAN	YAF2	PcG	literature review		YY1-associated factor 2	180

## Sheet: 1C| Gene List Present in DECIPH
number	uniprot_ID	gene	group_membership	source	relevant_GO_CC	protein_desc	length
1	ACL6B_HUMAN	ACTL6B	TrxG	GO	bBAF complex [GO:0140092]; GBAF complex [GO:0140288]; nBAF complex [GO:0071565]; RSC-type complex [GO:0016586]; SWI/SNF complex [GO:0016514]	Actin-like protein 6B (53 kDa BRG1-associated factor B) (Actin-related protein Baf53b) (ArpNalpha) (BRG1-associated factor 53B) (BAF53B)	426
2	ARI1A_HUMAN	ARID1A	TrxG	GO	bBAF complex [GO:0140092]; nBAF complex [GO:0071565]; npBAF complex [GO:0071564]; SWI/SNF complex [GO:0016514]	AT-rich interactive domain-containing protein 1A (ARID domain-containing protein 1A) (B120) (BRG1-associated factor 250) (BAF250) (BRG1-associated factor 250a) (BAF250A) (Osa homolog 1) (hOSA1) (SWI-like protein) (SWI/SNF complex protein p270) (SWI/SNF-related, matrix-associated, actin-dependent regulator of chromatin subfamily F member 1) (hELD)	2285
3	ARI1B_HUMAN	ARID1B	TrxG	GO	bBAF complex [GO:0140092]; nBAF complex [GO:0071565]; npBAF complex [GO:0071564]; SWI/SNF complex [GO:0016514]	AT-rich interactive domain-containing protein 1B (ARID domain-containing protein 1B) (BRG1-associated factor 250b) (BAF250B) (BRG1-binding protein hELD/OSA1) (Osa homolog 2) (hOsa2) (p250R)	2319
4	ARID2_HUMAN	ARID2	TrxG	GO	RSC-type complex [GO:0016586]; SWI/SNF complex [GO:0016514]	AT-rich interactive domain-containing protein 2 (ARID domain-containing protein 2) (BRG1-associated factor 200) (BAF200) (Zinc finger protein with activation potential) (Zipzap/p200)	1835
5	ASXL1_HUMAN	ASXL1	PcG	GO	PR-DUB complex [GO:0035517]	Polycomb group protein ASXL1 (Additional sex combs-like protein 1)	1541
6	ASXL2_HUMAN	ASXL2	PcG	GO	PR-DUB complex [GO:0035517]	Putative Polycomb group protein ASXL2 (Additional sex combs-like protein 2)	1435
7	ASXL3_HUMAN	ASXL3	PcG	GO	PR-DUB complex [GO:0035517]	Putative Polycomb group protein ASXL3 (Additional sex combs-like protein 3)	2248
8	BC11A_HUMAN	BCL11A	TrxG	GO	SWI/SNF complex [GO:0016514]	B-cell lymphoma/leukemia 11A (BCL-11A) (B-cell CLL/lymphoma 11A) (COUP-TF-interacting protein 1) (Ecotropic viral integration site 9 protein homolog) (EVI-9) (Zinc finger protein 856)	835
9	BC11B_HUMAN	BCL11B	TrxG	GO	SWI/SNF complex [GO:0016514]	B-cell lymphoma/leukemia 11B (BCL-11B) (B-cell CLL/lymphoma 11B) (COUP-TF-interacting protein 2) (Radiation-induced tumor suppressor gene 1 protein) (hRit1)	894
10	CHD8_HUMAN	CHD8	TrxG	GO	MLL1 complex [GO:0071339]	Chromodomain-helicase-DNA-binding protein 8 (CHD-8) (EC 3.6.4.12) (ATP-dependent helicase CHD8) (Helicase with SNF2 domain 1)	2581
11	REQU_HUMAN	DPF2	TrxG	GO	nBAF complex [GO:0071565]; SWI/SNF complex [GO:0016514]	Zinc finger protein ubi-d4 (Apoptosis response zinc finger protein) (BRG1-associated factor 45D) (BAF45D) (D4, zinc and double PHD fingers family 2) (Protein requiem)	391
12	EZH2_HUMAN	EZH2	PcG	GO	ESC/E(Z) complex [GO:0035098]	Histone-lysine N-methyltransferase EZH2 (EC 2.1.1.356) (ENX-1) (Enhancer of zeste homolog 2) (Lysine N-methyltransferase 6)	746
13	HCFC1_HUMAN	HCFC1	PcG/TrxG	GO	MLL1 complex [GO:0071339]; MLL1/2 complex [GO:0044665]; Set1C/COMPASS complex [GO:0048188]	Host cell factor 1 (HCF) (HCF-1) (C1 factor) (CFF) (VCAF) (VP16 accessory protein) [Cleaved into: HCF N-terminal chain 1; HCF N-terminal chain 2; HCF N-terminal chain 3; HCF N-terminal chain 4; HCF N-terminal chain 5; HCF N-terminal chain 6; HCF C-terminal chain 1; HCF C-terminal chain 2; HCF C-terminal chain 3; HCF C-terminal chain 4; HCF C-terminal chain 5; HCF C-terminal chain 6]	2035
14	HDAC2_HUMAN	HDAC2	PcG	GO	ESC/E(Z) complex [GO:0035098]	Histone deacetylase 2 (HD2) (EC 3.5.1.98) (Protein deacylase HDAC2) (EC 3.5.1.-)	488
15	JARD2_HUMAN	JARID2	PcG	GO	ESC/E(Z) complex [GO:0035098]	Protein Jumonji (Jumonji/ARID domain-containing protein 2)	1246
16	KANL1_HUMAN	KANSL1	TrxG	GO	MLL1 complex [GO:0071339]	KAT8 regulatory NSL complex subunit 1 (MLL1/MLL complex subunit KANSL1) (MSL1 homolog 1) (hMSL1v1) (NSL complex protein NSL1) (Non-specific lethal 1 homolog)	1105
17	KDM6A_HUMAN	KDM6A	TrxG	GO	MLL3/4 complex [GO:0044666]	Lysine-specific demethylase 6A (EC 1.14.11.68) (Histone demethylase UTX) (Ubiquitously-transcribed TPR protein on the X chromosome) (Ubiquitously-transcribed X chromosome tetratricopeptide repeat protein) ([histone H3]-trimethyl-L-lysine(27) demethylase 6A)	1401
18	KDM6B_HUMAN	KDM6B	TrxG	GO	MLL3/4 complex [GO:0044666]	Lysine-specific demethylase 6B (EC 1.14.11.68) (JmjC domain-containing protein 3) (Jumonji domain-containing protein 3) (Lysine demethylase 6B) ([histone H3]-trimethyl-L-lysine(27) demethylase 6B)	1643
19	KMT2A_HUMAN	KMT2A	TrxG	GO	MLL1 complex [GO:0071339]	Histone-lysine N-methyltransferase 2A (Lysine N-methyltransferase 2A) (EC 2.1.1.364) (ALL-1) (CXXC-type zinc finger protein 7) (Cysteine methyltransferase KMT2A) (EC 2.1.1.-) (Myeloid/lymphoid or mixed-lineage leukemia) (Myeloid/lymphoid or mixed-lineage leukemia protein 1) (Trithorax-like protein) (Zinc finger protein HRX) [Cleaved into: MLL cleavage product N320 (N-terminal cleavage product of …	3969
20	KMT2B_HUMAN	KMT2B	TrxG	GO	MLL1/2 complex [GO:0044665]; MLL3/4 complex [GO:0044666]; Set1C/COMPASS complex [GO:0048188]	Histone-lysine N-methyltransferase 2B (Lysine N-methyltransferase 2B) (EC 2.1.1.364) (Myeloid/lymphoid or mixed-lineage leukemia protein 4) (Trithorax homolog 2) (WW domain-binding protein 7) (WBP-7)	2715
21	KMT2C_HUMAN	KMT2C	TrxG	GO	MLL3/4 complex [GO:0044666]	Histone-lysine N-methyltransferase 2C (Lysine N-methyltransferase 2C) (EC 2.1.1.364) (Homologous to ALR protein) (Myeloid/lymphoid or mixed-lineage leukemia protein 3)	4911
22	KMT2D_HUMAN	KMT2D	TrxG	GO	MLL3/4 complex [GO:0044666]	Histone-lysine N-methyltransferase 2D (Lysine N-methyltransferase 2D) (EC 2.1.1.364) (ALL1-related protein) (Myeloid/lymphoid or mixed-lineage leukemia protein 2)	5537
23	PCGF2_HUMAN	PCGF2	PcG	GO	PcG protein complex [GO:0031519]; PRC1 complex [GO:0035102]	Polycomb group RING finger protein 2 (DNA-binding protein Mel-18) (RING finger protein 110) (Zinc finger protein 144)	344
24	SET1A_HUMAN	SETD1A	TrxG	GO	Set1C/COMPASS complex [GO:0048188]	Histone-lysine N-methyltransferase SETD1A (EC 2.1.1.364) (Lysine N-methyltransferase 2F) (SET domain-containing protein 1A) (hSET1A) (Set1/Ash2 histone methyltransferase complex subunit SET1)	1707
25	SET1B_HUMAN	SETD1B	TrxG	GO	Set1C/COMPASS complex [GO:0048188]	Histone-lysine N-methyltransferase SETD1B (EC 2.1.1.364) (Lysine N-methyltransferase 2G) (SET domain-containing protein 1B) (hSET1B)	1966
26	SMCA2_HUMAN	SMARCA2	TrxG	GO	bBAF complex [GO:0140092]; GBAF complex [GO:0140288]; nBAF complex [GO:0071565]; npBAF complex [GO:0071564]; SWI/SNF complex [GO:0016514]	Probable global transcription activator SNF2L2 (EC 3.6.4.-) (ATP-dependent helicase SMARCA2) (BRG1-associated factor 190B) (BAF190B) (Protein brahma homolog) (hBRM) (SNF2-alpha) (SWI/SNF-related matrix-associated actin-dependent regulator of chromatin subfamily A member 2)	1590
27	SMCA4_HUMAN	SMARCA4	TrxG	GO	bBAF complex [GO:0140092]; GBAF complex [GO:0140288]; nBAF complex [GO:0071565]; npBAF complex [GO:0071564]; RSC-type complex [GO:0016586]; SWI/SNF complex [GO:0016514]	Transcription activator BRG1 (EC 3.6.4.-) (ATP-dependent helicase SMARCA4) (BRG1-associated factor 190A) (BAF190A) (Mitotic growth and transcription activator) (Protein BRG-1) (Protein brahma homolog 1) (SNF2-beta) (SWI/SNF-related matrix-associated actin-dependent regulator of chromatin subfamily A member 4)	1647
28	SNF5_HUMAN	SMARCB1	TrxG	GO	bBAF complex [GO:0140092]; nBAF complex [GO:0071565]; npBAF complex [GO:0071564]; RSC-type complex [GO:0016586]; SWI/SNF complex [GO:0016514]	SWI/SNF-related matrix-associated actin-dependent regulator of chromatin subfamily B member 1 (BRG1-associated factor 47) (BAF47) (Integrase interactor 1 protein) (SNF5 homolog) (hSNF5)	385
29	SMRC2_HUMAN	SMARCC2	TrxG	GO	bBAF complex [GO:0140092]; nBAF complex [GO:0071565]; npBAF complex [GO:0071564]; RSC-type complex [GO:0016586]; SWI/SNF complex [GO:0016514]	SWI/SNF complex subunit SMARCC2 (BRG1-associated factor 170) (BAF170) (SWI/SNF complex 170 kDa subunit) (SWI/SNF-related matrix-associated actin-dependent regulator of chromatin subfamily C member 2)	1214
30	SMRD1_HUMAN	SMARCD1	TrxG	GO	GBAF complex [GO:0140288]; nBAF complex [GO:0071565]; npBAF complex [GO:0071564]; RSC-type complex [GO:0016586]; SWI/SNF complex [GO:0016514]	SWI/SNF-related matrix-associated actin-dependent regulator of chromatin subfamily D member 1 (60 kDa BRG-1/Brm-associated factor subunit A) (BRG1-associated factor 60A) (BAF60A) (SWI/SNF complex 60 kDa subunit)	515
31	SMCE1_HUMAN	SMARCE1	TrxG	GO	bBAF complex [GO:0140092]; nBAF complex [GO:0071565]; npBAF complex [GO:0071564]; RSC-type complex [GO:0016586]; SWI/SNF complex [GO:0016514]	SWI/SNF-related matrix-associated actin-dependent regulator of chromatin subfamily E member 1 (BRG1-associated factor 57) (BAF57)	411
32	SUZ12_HUMAN	SUZ12	PcG	GO	ESC/E(Z) complex [GO:0035098]; RSC-type complex [GO:0016586]	Polycomb protein SUZ12 (Chromatin precipitated E2F target 9 protein) (ChET 9 protein) (Joined to JAZF1 protein) (Suppressor of zeste 12 protein homolog)	739
33	AUTS2_HUMAN	AUTS2	PcG	literature review		Autism susceptibility gene 2 protein	1259
34	BCOR_HUMAN	BCOR	PcG	literature review		BCL-6 corepressor (BCoR)	1755
35	BCORL_HUMAN	BCORL1	PcG	literature review		BCL-6 corepressor-like protein 1 (BCoR-L1) (BCoR-like protein 1)	1785
36	MBD5_HUMAN	MBD5	PcG	literature review		Methyl-CpG-binding domain protein 5 (Methyl-CpG-binding protein MBD5)	1494
37	OGT1_HUMAN	OGT	PcG	literature review		UDP-N-acetylglucosamine--peptide N-acetylglucosaminyltransferase 110 kDa subunit (EC 2.4.1.255) (O-GlcNAc transferase subunit p110) (O-linked N-acetylglucosamine transferase 110 kDa subunit) (OGT)	1046
38	UBP7_HUMAN	USP7	PcG	literature review		Ubiquitin carboxyl-terminal hydrolase 7 (EC 3.4.19.12) (Deubiquitinating enzyme 7) (Herpesvirus-associated ubiquitin-specific protease) (Ubiquitin thioesterase 7) (Ubiquitin-specific-processing protease 7)	1102

## Sheet: 2 | Top-Level HPO Terms
	HPO Term
1	Abnormality of the musculoskeletal system > Abnormality of the skeletal system
2	Abnormality of the musculoskeletal system > Abnormality of the musculature
3	Abnormality of the musculoskeletal system > Abnormality of connective tissue
4	Abnormality of limbs
5	Abnormality of the nervous system
6	Abnormality of metabolism/homeostasis
7	Abnormality of the genitourinary system
8	Abnormality of head or neck
9	Abnormality of the cardiovascular system
10	Abnormality of the immune system
11	Abnormality of the eye
12	Abnormality of the integument
13	Abnormality of blood and blood-forming tissues
14	Abnormality of the digestive system
15	Abnormality of the respiratory system
16	Neoplasm
17	Abnormality of the endocrine system
18	Abnormal cellular phenotype
19	Abnormality of the ear
20	Abnormality of prenatal development or birth
21	Constitutional symptom
22	Growth abnormality
23	Abnormality of the breast
24	Abnormality of the voice
25	Abnormality of the thoracic cavity

## Sheet: 3 | Gene Group Rep Terms
Representative Term Identification Method
1. Group patients by affected gene, and collate all the propagated terms from each patient for each group. Only retain terms present in 2 (n<6) or 20% (n>5) of patients.							: Groups with fewer than 20 repeated propagated terms (excluded from clustering)
2. The child nodes from each set of repeated propagated terms - these are the roots terms that are representative of each condition.
Gene Group	(1) All Repeated Propagated Terms in Gene Group (Clustering Input)	Frequency	(2) All Child Nodes in Repeated Propagated Terms	Frequency
ACTL6B	NA: only 1 patient	0	NA: only 1 patient	0
ARID1A	Abnormal nervous system physiology, Abnormal oral cavity morphology, Abnormality of the face, Abnormal oral morphology, Neurological speech impairment, Neurodevelopmental delay, Abnormal palate morphology, Abnormality of the hand, Abnormality of globe location, Abnormality of the outer ear, Abnormality of the nose, Abnormality of toe, Abnormal skull morphology, Abnormal corpus callosum morphology…	80	Abnormal eye physiology, Growth abnormality, Abnormal nasal morphology, Feeding difficulties, Behavioral abnormality, Abnormal hair quantity, Small nail, Abnormality of the periorbital region, Abnormal lip morphology, Hypotonia, Global developmental delay, Agenesis of corpus callosum, Aplasia/Hypoplasia of toe, Neurological speech impairment, Abnormal palate morphology, Abnormality of globe locat…	20
ARID1B	Abnormal nervous system physiology, Abnormal oral cavity morphology, Abnormal cerebral morphology, Abnormality of the musculature, Abnormality of the face, Abnormality of the nervous system, Behavioral abnormality, Abnormal oral morphology, Abnormal cerebral subcortex morphology, Abnormal digit morphology, Abnormal skeletal morphology, Global developmental delay, Abnormality of the skeletal syste…	56	Abnormality of the digestive system, Abnormal skull morphology, Delayed speech and language development, Abnormal corpus callosum morphology, Abnormal lip morphology, Abnormality of the ear, Hypotonia, Abnormality of the nose, Growth abnormality, Abnormal eyelid morphology, Abnormality of finger, Global developmental delay, Abnormality of the eye, Behavioral abnormality, Abnormal hair quantity, A…	16
ARID2	Specific learning disability, Abnormal nervous system physiology, Abnormal oral cavity morphology, Abnormality of the face, Abnormality of the nervous system, Abnormal digit morphology, Abnormal oral morphology, Abnormal skeletal morphology, Global developmental delay, Abnormality of the skeletal system, Moderate global developmental delay, Neurodevelopmental delay, Abnormal nasal morphology, Abn…	35	Abnormal skull morphology, Specific learning disability, Abnormal digit morphology, Abnormality of eye movement, Abnormality of joint mobility, Abnormal nasal morphology, Abnormal oral cavity morphology, Moderate global developmental delay, Abnormal foot morphology, Abnormality of higher mental function, Aplasia/hypoplasia involving the skeleton	11
ASXL1	Abnormal nervous system physiology, Abnormal oral cavity morphology, Abnormal cerebral morphology, Abnormality of the face, Abnormality of the nervous system, Behavioral abnormality, Abnormal oral morphology, Abnormal cerebral subcortex morphology, Abnormal renal morphology, Abnormal skeletal morphology, Abnormal digit morphology, Global developmental delay, Abnormality of the skeletal system, Ab…	67	Abnormal skull morphology, Delayed speech and language development, Abnormal palate morphology, Abnormal nasal morphology, Aplasia/Hypoplasia of the corpus callosum, Abnormal reproductive system morphology, Abnormality of finger, Proptosis, Abnormal foot morphology, Regional abnormality of skin, Behavioral abnormality, Abnormality of the respiratory system, Seizure, Abnormal renal morphology, Abn…	17
ASXL2	Abnormal nervous system physiology, Abnormality of the musculature, Abnormality of the face, Abnormality of the nervous system, Abnormal skeletal morphology, Abnormality of the skeletal system, Gastroesophageal reflux, Abnormal muscle physiology, Scoliosis, Abnormality of the curvature of the vertebral column, Abnormal esophagus physiology, Abnormality of the integument, Abnormality of joint mobi…	34	Abnormal skull morphology, Joint laxity, Scoliosis, Hypotonia, Abnormality of the face, Abnormal eye morphology, Neurodevelopmental abnormality, Abnormal hair quantity, Gastroesophageal reflux	9
ASXL3	Abnormal nervous system physiology, Abnormal oral cavity morphology, Abnormality of the musculature, Abnormality of the face, Abnormality of the nervous system, Abnormal digit morphology, Abnormal oral morphology, Abnormal skeletal morphology, Global developmental delay, Abnormality of the skeletal system, Abnormal muscle physiology, Neurological speech impairment, Neurodevelopmental delay, Feedi…	46	Abnormal skull morphology, Abnormality of skin morphology, Delayed speech and language development, Abnormal ocular adnexa morphology, Hypotonia, Abnormal oral cavity morphology, Abnormality of finger, Abnormal hair morphology, Global developmental delay, Abnormality of the eye, Feeding difficulties in infancy	11
AUTS2	Abnormal nervous system physiology, Abnormal cerebral morphology, Abnormal oral cavity morphology, Abnormality of the musculature, Abnormality of the face, Abnormality of the nervous system, Abnormal oral morphology, Abnormal digit morphology, Abnormal skeletal morphology, Global developmental delay, Abnormality of the skeletal system, Abnormal nervous system morphology, Abnormal muscle physiolog…	59	Delayed speech and language development, Abnormal eye physiology, Microcephaly, Abnormality of the dentition, Abnormal eyelid morphology, Abnormal pinna morphology, Abnormal muscle tone, Abnormality of finger, Abnormal hair morphology, Global developmental delay, Abnormal foot morphology, Abnormal upper lip morphology	12
BCL11A	Involuntary movements, Abnormal nervous system physiology, Abnormal oral cavity morphology, Abnormal cerebral morphology, Abnormality of the face, Abnormality of the nervous system, Recurrent hand flapping, Behavioral abnormality, Abnormal oral morphology, Abnormal skeletal morphology, Global developmental delay, Abnormality of the skeletal system, Motor delay, Abnormal nervous system morphology,…	55	Abnormality of the digestive system, Delayed speech and language development, Abnormal lip morphology, Joint laxity, Abnormal eye physiology, Sleep disturbance, Microcephaly, Joint hypermobility, Moderate global developmental delay, Abnormality of limbs, Epicanthus, Delayed gross motor development, Recurrent hand flapping	13
BCL11B	Abnormal nervous system physiology, Abnormal oral cavity morphology, Abnormality of the face, Abnormality of the nervous system, Abnormal oral morphology, Global developmental delay, Intellectual disability, moderate, Neurodevelopmental delay, Moderate global developmental delay, Functional abnormality of the gastrointestinal tract, Abnormality of head or neck, Abnormality of the head, Abnormalit…	19	Intellectual disability, moderate, Abnormal oral cavity morphology, Moderate global developmental delay, Functional abnormality of the gastrointestinal tract	4
BCOR	Abnormal cardiac atrium morphology, Abnormal nervous system physiology, Abnormal oral cavity morphology, Abnormality of the face, Abnormal anterior eye segment morphology, Abnormality of the nervous system, Abnormal cardiac septum morphology, Oral cleft, Abnormal external nose morphology, Ocular anterior segment dysgenesis, Abnormal oral morphology, Abnormal skeletal morphology, Abnormality of th…	46	Abnormal external nose morphology, Microphthalmia, Developmental cataract, Atrial septal defect, Neurodevelopmental abnormality, Cleft palate, Thyroglossal cyst, Abnormality of the outer ear, Abnormality of limb bone morphology	9
BCORL1	NA: only 1 patient	0	NA: only 1 patient	0
CHD8	Abnormal nervous system physiology, Macrocephaly, Abnormal oral cavity morphology, Abnormality of the face, Abnormality of the nervous system, Localized skin lesion, Behavioral abnormality, Abnormal oral morphology, Abnormal skeletal morphology, Global developmental delay, Abnormality of the skeletal system, Abnormal central motor function, Neurodevelopmental delay, Abnormal calvaria morphology, …	56	Overgrowth, Abnormal eyelid morphology, Abnormal eye morphology, Abnormal nasal morphology, Abnormal oral cavity morphology, Macrotia, Localized skin lesion, Abnormal central motor function, Proportionate tall stature, Pes planus, Macrocephaly, Mild global developmental delay, Frontal bossing, Autistic behavior, Abnormality of higher mental function, Abnormality of body weight	16
DPF2	Abnormal nervous system physiology, Abnormal oral cavity morphology, Abnormality of the face, Abnormal oral morphology, Neurodevelopmental delay, Craniosynostosis, Abnormality of the hand, Abnormality of finger, Abnormality of the outer ear, Abnormal skull morphology, Abnormality of immune system physiology, Abnormal hair morphology, Abnormal musculoskeletal physiology, Broad phalanx, Abnormality…	82	Sagittal craniosynostosis, Eczema, Abnormality of joint mobility, Abnormal hair quantity, Hearing abnormality, Abnormality of brain morphology, Global developmental delay, Aplasia/Hypoplasia of the nails, Regional abnormality of skin, Downslanted palpebral fissures, Abnormal oral cavity morphology, Constipation, Intellectual disability, Broad thumb, Abnormal pinna morphology, Growth delay	16
EZH2	Abnormal nervous system physiology, Abnormality of the face, Abnormality of the nervous system, Neoplasm, Behavioral abnormality, Abnormal skeletal morphology, Global developmental delay, Abnormality of the skeletal system, Neurodevelopmental delay, Tall stature, Abnormality of body weight, Increased body weight, Abnormality of the musculoskeletal system, Abnormality of head or neck, Abnormality …	23	Large for gestational age, Tall stature, Abnormal musculoskeletal physiology, Abnormality of the face, Abnormal skeletal morphology, Global developmental delay, Neoplasm by anatomical site, Autistic behavior, Abnormality of higher mental function	9
HCFC1	Abnormality of the eye, Abnormal nervous system physiology, Abnormal respiratory system physiology, Abnormality of the nervous system, Behavioral abnormality, Abnormal digit morphology, Abnormal skeletal morphology, Global developmental delay, Abnormality of the skeletal system, Neurodevelopmental delay, Abnormality of the respiratory system, Abnormality of limb bone, Abnormality of the hand, Abn…	42	Global developmental delay, Increased body weight, Abnormality of the eye, Tapered finger, Abnormality of the head, Recurrent respiratory infections, Obstructive sleep apnea, Intellectual disability	8
HDAC2	Abnormal nervous system physiology, Abnormality of the musculature, Abnormality of the nervous system, Abnormal muscle physiology, Abnormality of the musculoskeletal system, Neurodevelopmental abnormality, Neurodevelopmental delay, Abnormal muscle tone	8	Neurodevelopmental delay, Abnormal muscle tone	2
JARID2	NA: only 1 patient	0	NA: only 1 patient	0
KANSL1	Abnormal nervous system physiology, Abnormal oral cavity morphology, Abnormal pelvic girdle bone morphology, Abnormality of the musculature, Abnormality of the face, Abnormality of the nervous system, Abnormal oral morphology, Abnormal breast morphology, Abnormal skeletal morphology, Global developmental delay, Abnormality of the skeletal system, Abnormality of the breast, Neurodevelopmental dela…	52	Abnormality of the digestive system, Abnormal skull morphology, Hip dislocation, Abnormality of the dentition, Joint hypermobility, Abnormal breast morphology, Abnormal pinna morphology, Moderate global developmental delay, Abnormality of the eye, Abnormality of the musculature, Seizure, Abnormality of limb bone morphology, Abnormal upper lip morphology, Abnormality of the hand, Intellectual disa…	15
KDM6A	Abnormal nervous system physiology, Abnormal oral cavity morphology, Abnormal cerebral morphology, Abnormality of the face, Abnormality of the nervous system, Behavioral abnormality, Abnormal digit morphology, Abnormal oral morphology, Abnormal skeletal morphology, Global developmental delay, Abnormality of the skeletal system, Abnormal nervous system morphology, Aplasia/Hypoplasia involving the …	57	Abnormality of refraction, Abnormality of the ear, Abnormality of eye movement, Microcephaly, High palate, Abnormality of the palpebral fissures, Abnormal nasal morphology, Abnormality of finger, Abnormal hair morphology, Global developmental delay, Behavioral abnormality, Abnormal fundus morphology, Intellectual disability	13
KDM6B	Abnormal nervous system physiology, Abnormal oral cavity morphology, Abnormality of the face, Abnormality of the nervous system, Behavioral abnormality, Abnormal oral morphology, Abnormal skeletal morphology, Global developmental delay, Abnormality of the skeletal system, Neurological speech impairment, Neurodevelopmental delay, Moderate global developmental delay, Abnormality of the orbital regi…	40	Abnormal skull morphology, Delayed speech and language development, Deeply set eye, Tall stature, Slanting of the palpebral fissure, Abnormal pinna morphology, Abnormal oral cavity morphology, Moderate global developmental delay, Autistic behavior	9
KMT2A	Abnormal nervous system physiology, Abnormal cerebral morphology, Abnormal oral cavity morphology, Abnormality of the musculature, Abnormality of the face, Abnormality of the nervous system, Behavioral abnormality, Abnormal digit morphology, Abnormal oral morphology, Abnormal skeletal morphology, Global developmental delay, Abnormality of the skeletal system, Abnormal nervous system morphology, A…	72	Abnormal hand morphology, Abnormal eye physiology, Abnormality of the ear, Abnormality of the philtrum, Hypertelorism, Short stature, Abdominal symptom, Microcephaly, Abnormality of the lower limb, Abnormal nasal morphology, Abnormality of the cardiovascular system, Abnormality of finger, Global developmental delay, Hypertrichosis, Behavioral abnormality, Epicanthus, Abnormal muscle physiology, A…	20
KMT2B	Abnormal nervous system physiology, Abnormal oral cavity morphology, Abnormal cerebral morphology, Abnormality of the face, Abnormality of the nervous system, Abnormal oral morphology, Abnormal digit morphology, Abnormal skeletal morphology, Abnormality of the skeletal system, Motor delay, Abnormal nervous system morphology, Aplasia/Hypoplasia involving the central nervous system, Neurodevelopmen…	41	Abnormal eye physiology, Microcephaly, Abnormality of the integument, Abnormality of toe, Abnormal nasal morphology, Motor delay, Abnormal oral cavity morphology, Intellectual disability	8
KMT2C	Abnormal nervous system physiology, Abnormal facial shape, Abnormality of the face, Abnormality of the nervous system, Behavioral abnormality, Abnormal skeletal morphology, Global developmental delay, Abnormality of the skeletal system, Abnormal nervous system morphology, Neurological speech impairment, Neurodevelopmental delay, Hyperactivity, Abnormality of the orbital region, Delayed speech and…	33	Abnormal skull morphology, Delayed speech and language development, Morphological central nervous system abnormality, Abnormal ocular adnexa morphology, Attention deficit hyperactivity disorder, Short stature, Intellectual disability, Global developmental delay, Autistic behavior, Abnormal facial shape	10
KMT2D	Abnormal nervous system physiology, Abnormal oral cavity morphology, Abnormality of the musculature, Abnormality of the face, Abnormality of the nervous system, Oral cleft, Behavioral abnormality, Abnormal oral morphology, Abnormal digit morphology, Abnormal skeletal morphology, Global developmental delay, Abnormality of the skeletal system, Abnormal nervous system morphology, Abnormal muscle phy…	72	Abnormal skull morphology, Abnormal hand morphology, Long palpebral fissure, Abnormal eye physiology, Abnormal heart morphology, Hypotonia, Abnormality of brain morphology, Abnormality of the lower limb, Hearing impairment, Abnormal pinna morphology, Abnormality of finger, Growth delay, Abnormal hair morphology, Feeding difficulties, Global developmental delay, Cleft palate, Regional abnormality …	21
MBD5	Abnormal nervous system physiology, Neurodevelopmental delay, Abnormality of the digestive system, Abnormality of digestive system physiology, Abnormality of the face, Abnormality of the nervous system, Abnormality of the orbital region, Abnormal ocular adnexa morphology, Abnormality of higher mental function, Abnormality of the ocular adnexa, Delayed speech and language development, Motor delay,…	18	Delayed speech and language development, Motor delay, Abnormality of digestive system physiology, Abnormality of the respiratory system, Abnormal ocular adnexa morphology	5
OGT	Abnormal nervous system physiology, Abnormal cerebral morphology, Abnormality of the nervous system, Abnormal skeletal morphology, Abnormality of the skeletal system, Abnormal nervous system morphology, Aplasia/Hypoplasia involving the central nervous system, Microcephaly, Abnormality of skull size, Abnormality of the musculoskeletal system, Decreased head circumference, Abnormality of brain morp…	20	Microcephaly, Neurodevelopmental abnormality	2
PCGF2	Specific learning disability, Abnormal nervous system physiology, Abnormality of the face, Abnormality of the nervous system, Abnormal skeletal morphology, Abnormality of the skeletal system, Abnormality of the orbital region, Abnormality of the integument, Abnormality of the palpebral fissures, Abnormality of the outer ear, Abnormality of the musculoskeletal system, Growth delay, Abnormality of …	28	Abnormal skull morphology, Specific learning disability, Abnormality of the integument, Abnormality of the palpebral fissures, Abnormal pinna morphology, Growth delay, Constipation	7
SETD1A	Abnormal nervous system physiology, Abnormal oral cavity morphology, Abnormality of the face, Abnormality of the nervous system, Behavioral abnormality, Abnormal oral morphology, Global developmental delay, Wide nasal bridge, Neurological speech impairment, Neurodevelopmental delay, Abnormal nasal morphology, Abnormal lip morphology, Abnormality of the orbital region, Abnormality of the integumen…	38	Abnormality of skin morphology, Delayed speech and language development, Abnormality of the ear, Aggressive behavior, Slanting of the palpebral fissure, Wide nasal bridge, Global developmental delay, Abnormality of body height, Abnormal upper lip morphology, Intellectual disability	10
SETD1B	Abnormal nervous system physiology, Generalized-onset seizure, Abnormal cerebral morphology, Abnormality of the nervous system, Behavioral abnormality, Abnormal digit morphology, Abnormal skeletal morphology, Global developmental delay, Abnormality of the skeletal system, Dialeptic seizure, Abnormal nervous system morphology, Aplasia/Hypoplasia involving the central nervous system, Neurological s…	53	Delayed speech and language development, Obesity, Deeply set eye, Microcephaly, Moderate global developmental delay, Abnormal central motor function, Tapered finger, Generalized non-motor (absence) seizure, Autistic behavior	9
SMARCA2	Specific learning disability, Abnormal nervous system physiology, Abnormal facial shape, Abnormality of connective tissue, Abnormal oral cavity morphology, Abnormality of the face, Abnormality of the nervous system, Synophrys, Behavioral abnormality, Abnormal oral morphology, Abnormal digit morphology, Abnormal skeletal morphology, Global developmental delay, Abnormality of the skeletal system, A…	64	Abnormality of the digestive system, Abnormal skull morphology, Abnormality of skin morphology, Abnormality of connective tissue, Delayed speech and language development, Sparse hair, Abnormal eye physiology, Specific learning disability, Abnormality of brain morphology, Synophrys, Abnormality of toe, Abnormality of finger, Global developmental delay, Abnormality of globe location, Thin vermilion…	20
SMARCA4	Hernia, Abnormal nervous system physiology, Abnormality of connective tissue, Abnormal oral cavity morphology, Abnormality of the face, Abnormality of the nervous system, Abnormal oral morphology, Abnormal digit morphology, Abnormal skeletal morphology, Global developmental delay, Motor delay, Abnormality of the skeletal system, Abnormal nervous system morphology, Abnormality of movement, Neurolo…	61	Abnormal skull morphology, Delayed speech and language development, Abnormality of digestive system physiology, Abnormal ear morphology, Abnormal digit morphology, Abnormality of immune system physiology, Abnormality of brain morphology, Hernia, Abnormal eyelid morphology, Hearing impairment, Motor delay, Abnormal oral cavity morphology, Growth delay, Abnormality of the vasculature, Abnormality o…	21
SMARCB1	Abnormal nervous system physiology, Abnormal facial shape, Intrauterine growth retardation, Abnormal oral cavity morphology, Abnormality of the face, Abnormal oral morphology, Neurological speech impairment, Neurodevelopmental delay, Cryptorchidism, Abnormal metencephalon morphology, Abnormality of the hand, Abnormality of finger, Abnormality of toe, Abnormal corpus callosum morphology, Abnormal …	99	Abnormality of hair texture, Abnormality of prenatal development or birth, Behavioral abnormality, Seizure, Small nail, Impaired pain sensation, Intrauterine growth retardation, Edema, Abnormality of primary teeth, Global developmental delay, Thick lower lip vermilion, Hypertrichosis, Agenesis of corpus callosum, Abnormality of the endocrine system, Abnormality of toe, Abnormal respiratory system…	26
SMARCC2	Abnormal nervous system physiology, Abnormality of the musculature, Abnormality of the face, Abnormality of the nervous system, Behavioral abnormality, Abnormal skeletal morphology, Global developmental delay, Abnormality of the skeletal system, Abnormal muscle physiology, Neurological speech impairment, Neurodevelopmental delay, Abnormality of the orbital region, Abnormality of the integument, A…	39	Abnormal skull morphology, Abnormality of skin morphology, Delayed speech and language development, Abnormal ocular adnexa morphology, Hypotonia, Abnormality of the mouth, Abnormal hair morphology, Global developmental delay, Abnormality of globe location, Autistic behavior, Abnormality of the hand, Intellectual disability	12
SMARCD1	NA: only 1 patient	0	NA: only 1 patient	0
SMARCE1	Abnormal nervous system physiology, Abnormality of the nervous system, Abnormality of higher mental function, Delayed speech and language development, Language impairment, Neurodevelopmental abnormality, Neurological speech impairment, Neurodevelopmental delay	8	Delayed speech and language development	1
SUZ12	Abnormal nervous system physiology, Abnormality of the nervous system, Abnormality of the skeletal system, Gastroesophageal reflux, Abnormal esophagus physiology, Abnormality of joint mobility, Abnormality of the musculoskeletal system, Functional abnormality of the gastrointestinal tract, Abnormal joint physiology, Intellectual disability, mild, Abnormal musculoskeletal physiology, Abnormality o…	19	Joint hypermobility, Intellectual disability, mild, Abnormality of the eye, Gastroesophageal reflux	4
USP7	Abnormal nervous system physiology, Macrocephaly, Abnormal oral cavity morphology, Abnormality of the musculature, Abnormality of the face, Abnormality of the nervous system, Behavioral abnormality, Abnormal digit morphology, Abnormal oral morphology, Abnormal skeletal morphology, Abnormality of the skeletal system, Motor delay, Abnormal muscle physiology, Neurological speech impairment, Neurodev…	40	Delayed speech and language development, Abnormal lip morphology, Hypotonia, Abnormality of the integument, Motor delay, Abnormality of finger, Abnormal foot morphology, Macrocephaly, Behavioral abnormality	9

## Sheet: 4 | Gene Groups Choosing Terms
Term Identification Method
1. Get terms present in at least 4 gene groups
2. Remove terms which have child terms in the list: ie 'Microcephaly' is a child term of 'Decreased head circumference', so 'Decreased head circumference' is removed.
3. To enable easier visualisation, some terms were grouped together under common parent terms, and some terms were merged.
Abnormalities of the nervous system
Identified Term	Group	Replace?	Replacement	Notes
Moderate global developmental delay	Neurodevelopmental abnormality	Y	Intellectual disability/Global Developmental Delay
Motor delay	Neurodevelopmental abnormality	N
Intellectual disability	Neurodevelopmental abnormality	Y	Intellectual disability/Global Developmental Delay
Seizure	Seizure	N
Microcephaly	Abnormality of brain morphology	N
Delayed speech and language development	Neurodevelopmental abnormality	N
Autistic behavior	Atypical behaviour	N		'Atypical behaviour' has replaced 'Behavioural abnormality' in HPO
Dysmorphic phenotypes: Head and neck abnormality, Abnormality of limbs, Abnormality of the integument, Growth abnormality
Identified Term	Group	Replace?	Replacement	Notes
Abnormal nasal morphology	Facial dysmorphology	Y	Facial dysmorphology	Facial phenotypes grouped together
Abnormal hair quantity	Abnormality of the integument	N
Abnormality of skin morphology	Abnormality of the integument	N
Abnormality of finger	Abnormality of limbs	Y	Abnormal digit morphology	Finger & toe grouped together
Abnormality of toe	Abnormality of limbs	Y	Abnormal digit morphology	Finger & toe grouped together
Abnormality of joint mobility	Abnormality of joint mobility	N
Microcephaly	-	-	-	Already included in nervous system visualisation
Abnormality of body weight	Growth abnormality	N
Growth delay	Growth abnormality	N
Abnormal ocular adnexa morphology	Facial dysmorphology	Y	Facial dysmorphology	Facial phenotypes grouped together
Abnormal oral cavity morphology	Facial dysmorphology	Y	Facial dysmorphology	Facial phenotypes grouped together
Abnormality of body height	Growth abnormality	N

## Sheet: 5 | HPO Terms z-test Top Level
HPOTerm	HPO ID	Gene List Percent	Gene List Freq	Other Percent	Other Freq	Total Freq	Percentage Delta	p-value	BH Adjusted p-value	Significant?	-log10padj
Abnormality of the integument	HP:0001574	45.45	210	30	1521	1731	15.45	6.96206e-12	2.03988e-09	Y	8.69039
Abnormality of head or neck	HP:0000152	76.19	352	62.82	3185	3537	13.37	1.00801e-08	1.33382e-06	Y	5.8749
Growth abnormality	HP:0001507	32.68	151	20.14	1021	1172	12.54	2.65426e-10	5.44388e-08	Y	7.26409
Abnormality of the digestive system	HP:0025031	26.84	124	16.67	845	969	10.17	3.64482e-08	4.04082e-06	Y	5.39353
Abnormality of limbs	HP:0040064	39.83	184	30.28	1535	1719	9.55	2.17145e-05	0.00123873	Y	2.90702
Abnormality of the skeletal system	HP:0000924	62.77	290	57.08	2894	3184	5.69	0.0178483	0.221189	N	0.655237
Abnormality of the nervous system	HP:0000707	94.16	435	89.27	4526	4961	4.89	0.000952029	0.0192114	Y	1.71644
Abnormality of the musculature	HP:0003011	24.68	114	20.57	1043	1157	4.11	0.0378852	0.337105	N	0.472235
Abnormality of the eye	HP:0000478	37.23	172	34.6	1754	1926	2.63	0.255272	0.8163	N	0.0881501
Abnormality of the endocrine system	HP:0000818	5.84	27	3.25	165	192	2.59	0.00359849	0.0588087	N	1.23056
Abnormality of the respiratory system	HP:0002086	9.09	42	6.51	330	372	2.58	0.0338845	0.304811	N	0.515969
Abnormality of the ear	HP:0000598	22.29	103	20.18	1023	1126	2.11	0.27932	0.8163	N	0.0881501
Abnormality of the genitourinary system	HP:0000119	12.77	59	11.03	559	618	1.74	0.254368	0.8163	N	0.0881501
Abnormality of the voice	HP:0001608	1.95	9	1.26	64	73	0.69	0.216269	0.8163	N	0.0881501
Abnormality of the cardiovascular system	HP:0001626	14.94	69	14.26	723	792	0.68	0.691811	0.8163	N	0.0881501
Abnormality of metabolism/homeostasis	HP:0001939	4.98	23	4.32	219	242	0.66	0.507439	0.8163	N	0.0881501
Abnormality of the immune system	HP:0002715	6.28	29	5.68	288	317	0.6	0.597376	0.8163	N	0.0881501
Abnormality of the breast	HP:0000769	3.25	15	3.35	170	185	-0.1	0.903162	0.928282	N	0.0323202
Constitutional symptom	HP:0025142	0.43	2	0.55	28	30	-0.12	0.738039	0.8163	N	0.0881501
Abnormal cellular phenotype	HP:0025354	0	0	0.45	23	23	-0.45	0.146856	0.8163	N	0.0881501
Abnormality of connective tissue	HP:0003549	6.49	30	7.02	356	386	-0.53	0.669666	0.8163	N	0.0881501
Abnormality of prenatal development or birth	HP:0001197	3.9	18	4.58	232	250	-0.68	0.500667	0.8163	N	0.0881501
Abnormality of blood and blood-forming tissues	HP:0001871	1.3	6	2.07	105	111	-0.77	0.257079	0.8163	N	0.0881501
Neoplasm	HP:0002664	2.6	12	4.4	223	235	-1.8	0.066131	0.520671	N	0.283437

## Sheet: 6 | All HPO Terms z-test
	HPOTerm	HPO ID	Gene List Percent	Gene List Freq	Other Percent	Other Freq	Total Freq	Percentage Delta	p-value	BH Adjusted p-value	Significant?	-log10padj	Change
1	Abnormality of the integument	HP:0001574	45.45	210	30	1521	1731	15.45	6.96206e-12	2.03988e-09	Y	8.69039	Increase
2	Abnormality of skin adnexa morphology	HP:0011138	35.71	165	15.64	793	958	20.07	9.6938e-28	1.9882e-24	Y	23.7015	Increase
3	Abnormal hair morphology	HP:0001595	32.03	148	14.1	715	863	17.93	2.72638e-24	2.79591e-21	Y	20.5535	Increase
4	Abnormal hair quantity	HP:0011362	21.43	99	6	304	403	15.43	2.46242e-34	1.01008e-30	Y	29.9956	Increase
5	Hypertrichosis	HP:0000998	12.34	57	2.84	144	201	9.5	1.55984e-25	2.13282e-22	Y	21.671	Increase
6	Abnormal eyebrow morphology	HP:0000534	12.77	59	5.56	282	341	7.21	6.94091e-10	1.29356e-07	Y	6.88821	Increase
7	Abnormal eyelash morphology	HP:0000499	6.71	31	1.56	79	110	5.15	3.11188e-14	1.82356e-11	Y	10.7391	Increase
8	Hirsutism	HP:0001007	6.49	30	1.4	71	101	5.09	4.95843e-15	3.38991e-12	Y	11.4698	Increase
9	Long eyelashes	HP:0000527	6.28	29	1.42	72	101	4.86	8.33191e-14	4.27219e-11	Y	10.3693	Increase
10	Abnormality of the nail	HP:0001597	6.93	32	2.11	107	139	4.82	2.42351e-10	5.23224e-08	Y	7.28131	Increase
11	Aplasia/Hypoplasia of the nails	HP:0008386	5.19	24	1.05	53	77	4.14	3.14415e-13	9.921e-11	Y	10.0034	Increase
12	Abnormality of the scalp hair	HP:0100037	7.58	35	3.47	176	211	4.11	1.03687e-05	0.000673777	Y	3.17148	Increase
13	Small nail	HP:0001792	4.55	21	0.81	41	62	3.74	2.78888e-13	9.53331e-11	Y	10.0208	Increase
14	Synophrys	HP:0000664	5.41	25	2.11	107	132	3.3	8.56999e-06	0.000567001	Y	3.24642	Increase
15	Facial hypertrichosis	HP:0002219	5.41	25	2.19	111	136	3.22	1.85822e-05	0.00112094	Y	2.95042	Increase
16	Growth abnormality	HP:0001507	32.68	151	20.14	1021	1172	12.54	2.65426e-10	5.44388e-08	Y	7.26409	Increase
17	Abnormality of body height	HP:0000002	20.78	96	12.03	610	706	8.75	6.8663e-08	7.22194e-06	Y	5.14135	Increase
18	Growth delay	HP:0001510	20.78	96	13.57	688	784	7.21	2.10516e-05	0.00123362	Y	2.90882	Increase
19	Abnormality of body weight	HP:0004323	12.12	56	5.52	280	336	6.6	1.31028e-08	1.62865e-06	Y	5.78817	Increase
20	Short stature	HP:0004322	15.37	71	9.68	491	562	5.69	0.000108326	0.00528994	Y	2.27655	Increase
21	Decreased body weight	HP:0004325	6.06	28	1.95	99	127	4.11	1.66097e-08	1.94665e-06	Y	5.71071	Increase
22	Abnormality of head or neck	HP:0000152	76.19	352	62.82	3185	3537	13.37	1.00801e-08	1.33382e-06	Y	5.8749	Increase
23	Abnormality of the face	HP:0000271	67.53	312	49.51	2510	2822	18.02	1.17304e-13	5.34645e-11	Y	10.2719	Increase
24	Abnormal ocular adnexa morphology	HP:0030669	34.2	158	19.63	995	1153	14.57	1.54634e-13	5.76644e-11	Y	10.2391	Increase
25	Abnormality of the ocular adnexa	HP:0032039	34.2	158	19.63	995	1153	14.57	1.54634e-13	5.76644e-11	Y	10.2391	Increase
26	Abnormal oral morphology	HP:0031816	39.18	181	25.13	1274	1455	14.05	5.1593e-11	1.32272e-08	Y	7.87853	Increase
27	Abnormality of the mouth	HP:0000153	40.48	187	26.45	1341	1528	14.03	1.08113e-10	2.51526e-08	Y	7.59942	Increase
28	Abnormal oral cavity morphology	HP:0000163	38.74	179	24.97	1266	1445	13.77	1.10372e-10	2.51526e-08	Y	7.59942	Increase
29	Abnormality of the orbital region	HP:0000315	34.42	159	20.91	1060	1219	13.51	1.99795e-11	5.46373e-09	Y	8.26251	Increase
30	Abnormality of the head	HP:0000234	75.76	350	62.39	3163	3513	13.37	1.09652e-08	1.40561e-06	Y	5.85214	Increase
31	Abnormal eyelid morphology	HP:0000492	27.49	127	16.02	812	939	11.47	3.19651e-10	6.24385e-08	Y	7.20455	Increase
32	Abnormal lip morphology	HP:0000159	20.35	94	11.22	569	663	9.13	7.45813e-09	1.09262e-06	Y	5.96153	Increase
33	Abnormal upper lip morphology	HP:0000177	17.1	79	8.9	451	530	8.2	9.7103e-09	1.32772e-06	Y	5.87689	Increase
34	Abnormal palate morphology	HP:0000174	15.15	70	7.26	368	438	7.89	1.79682e-09	3.07107e-07	Y	6.51271	Increase
35	Abnormality of the nose	HP:0000366	20.56	95	14.06	713	808	6.5	0.000152475	0.00727271	Y	2.1383	Increase
36	Abnormality of the philtrum	HP:0000288	10.82	50	4.64	235	285	6.18	8.42862e-09	1.19221e-06	Y	5.92365	Increase
37	Abnormality of the palpebral fissures	HP:0008050	16.67	77	10.67	541	618	6	8.97708e-05	0.00449073	Y	2.34768	Increase
38	High palate	HP:0000218	8.66	40	3.2	162	202	5.46	2.06124e-09	3.38208e-07	Y	6.47082	Increase
39	Abnormal facial shape	HP:0001999	13.64	63	8.86	449	512	4.78	0.000688269	0.0187431	Y	1.72716	Increase
40	Hypertelorism	HP:0000316	10.39	48	6.19	314	362	4.2	0.000479989	0.017738	Y	1.7511	Increase
41	Abnormal size of the palpebral fissures	HP:0200007	7.36	34	3.18	161	195	4.18	3.03565e-06	0.00021846	Y	3.66063	Increase
42	Abnormal scalp morphology	HP:0001965	7.58	35	3.53	179	214	4.05	1.58582e-05	0.0009709	Y	3.01283	Increase
43	Epicanthus	HP:0000286	8.44	39	4.97	252	291	3.47	0.00137656	0.0268887	Y	1.57043	Increase
44	Downslanted palpebral fissures	HP:0000494	7.58	35	4.16	211	246	3.42	0.000654378	0.0187431	Y	1.72716	Increase
45	Abnormal lower lip morphology	HP:0000178	5.41	25	2.17	110	135	3.24	1.53913e-05	0.000956596	Y	3.01927	Increase
46	Abnormality of skull size	HP:0000240	18.4	85	24.71	1253	1338	-6.31	0.00240597	0.043477	Y	1.36174	Decrease
47	Abnormality of the nervous system	HP:0000707	94.16	435	89.27	4526	4961	4.89	0.000952029	0.0192114	Y	1.71644	Increase
48	Neurodevelopmental delay	HP:0012758	69.7	322	57	2890	3212	12.7	1.19805e-07	1.14289e-05	Y	4.942	Increase
49	Neurodevelopmental abnormality	HP:0012759	85.28	394	74.06	3755	4149	11.22	9.76707e-08	9.77184e-06	Y	5.01002	Increase
50	Abnormal nervous system physiology	HP:0012638	90.48	418	82.56	4186	4604	7.92	1.31688e-05	0.000831056	Y	3.08037	Increase
51	Global developmental delay	HP:0001263	53.68	248	46.19	2342	2590	7.49	0.00202048	0.0368356	Y	1.43373	Increase
52	Neurological speech impairment	HP:0002167	25.32	117	19.49	988	1105	5.83	0.00266111	0.0464506	Y	1.33301	Increase
53	Motor delay	HP:0001270	9.96	46	4.91	249	295	5.05	3.82303e-06	0.00027038	Y	3.56803	Increase
54	Abnormal corpus callosum morphology	HP:0001273	6.93	32	3.55	180	212	3.38	0.000296025	0.0114556	Y	1.94098	Increase
55	Abnormal cerebral white matter morphology	HP:0002500	8.01	37	4.73	240	277	3.28	0.00200236	0.0366683	Y	1.43571	Increase
56	Thin corpus callosum	HP:0033725	6.06	28	3.02	153	181	3.04	0.000432235	0.0164169	Y	1.78471	Increase
57	Seizure	HP:0001250	10.39	48	20.69	1049	1097	-10.3	1.06082e-07	1.03607e-05	Y	4.98461	Decrease
58	Abnormality of the digestive system	HP:0025031	26.84	124	16.67	845	969	10.17	3.64482e-08	4.04082e-06	Y	5.39353	Increase
59	Abnormality of digestive system physiology	HP:0025032	22.29	103	12.21	619	722	10.08	7.25303e-10	1.29356e-07	Y	6.88821	Increase
60	Abdominal symptom	HP:0011458	16.45	76	9.23	468	544	7.22	6.07149e-07	5.41419e-05	Y	4.26647	Increase
61	Feeding difficulties	HP:0011968	11.26	52	4.77	242	294	6.49	2.74555e-09	4.33163e-07	Y	6.36335	Increase
62	Feeding difficulties in infancy	HP:0008872	8.01	37	3.29	167	204	4.72	2.63427e-07	2.40129e-05	Y	4.61956	Increase
63	Functional abnormality of the gastrointestinal tract	HP:0012719	7.79	36	4.38	222	258	3.41	0.000865045	0.0187431	Y	1.72716	Increase
64	Abnormal esophagus physiology	HP:0025270	7.36	34	4.18	212	246	3.18	0.0015126	0.0288591	Y	1.53972	Increase
65	Abnormality of limbs	HP:0040064	39.83	184	30.28	1535	1719	9.55	2.17145e-05	0.00123873	Y	2.90702	Increase
66	Abnormal appendicular skeleton morphology	HP:0011844	32.47	150	24.58	1246	1396	7.89	0.000185118	0.00872822	Y	2.05907	Increase
67	Abnormality of the hand	HP:0001155	26.84	124	19.03	965	1089	7.81	5.34987e-05	0.00281348	Y	2.55076	Increase
68	Abnormality of the upper limb	HP:0002817	27.27	126	19.47	987	1113	7.8	6.16748e-05	0.00316238	Y	2.49999	Increase
69	Abnormal digit morphology	HP:0011297	28.14	130	21.12	1071	1201	7.02	0.000463646	0.0174484	Y	1.75824	Increase
70	Abnormality of limb bone	HP:0040068	30.09	139	23.21	1177	1316	6.88	0.000897541	0.0187431	Y	1.72716	Increase
71	Abnormality of limb bone morphology	HP:0002813	30.09	139	23.21	1177	1316	6.88	0.000897541	0.0187431	Y	1.72716	Increase
72	Abnormality of finger	HP:0001167	21	97	15.09	765	862	5.91	0.000804302	0.0187431	Y	1.72716	Increase
73	Abnormality of the musculoskeletal system	HP:0033127	71	328	64	3245	3573	7	0.0026274	0.0460581	Y	1.33669	Increase
74	Hypotonia	HP:0001252	19.48	90	12.15	616	706	7.33	6.16205e-06	0.000428419	Y	3.36813	Increase
75	Abnormal muscle tone	HP:0003808	20.78	96	14.91	756	852	5.87	0.000822467	0.0187431	Y	1.72716	Increase
	Other
76	Abnormality of the upper respiratory tract	HP:0002087	4.33	20	1.2	61	81	3.13	8.5592e-08	8.77746e-06	Y	5.05663	Increase
77	Abnormal larynx morphology	HP:0025423	4.11	19	0.99	50	69	3.12	6.77177e-09	1.02881e-06	Y	5.98767	Increase
78	Abnormality of the larynx	HP:0001600	4.11	19	1.05	53	72	3.06	2.56831e-08	2.92645e-06	Y	5.53366	Increase

## Sheet: 7 | Patient Cluster HPO Terms
		Cluster 1							Cluster 2							Cluster 3							Cluster 4							Cluster 5							Cluster 6							Cluster 7
Cluster	HPO Term	OR	p-value	BH Adjusted p-value	Frequency	Percent	Significance Indicator	Significant?	OR	p-value	BH Adjusted p-value	Frequency	Percent	Significance Indicator	Significant?	OR	p-value	BH Adjusted p-value	Frequency	Percent	Significance Indicator	Significant?	OR	p-value	BH Adjusted p-value	Frequency	Percent	Significance Indicator	Significant?	OR	p-value	BH Adjusted p-value	Frequency	Percent	Significance Indicator	Significant?	OR	p-value	BH Adjusted p-value	Frequency	Percent	Significance Indicator	Significant?	OR	p-value	BH Adjusted p-value	Frequency	Percent	Significance Indicator
1	Neurodevelopmental abnormality	24.81	1.59e-07	7.13e-05	110	0.99	***	Y	0.54	0.06	1	73	0.8		N	0.47	0.07	1	37	0.77		N	2.29	0.24	1	41	0.93		N	1.1	1	1	28	0.88		N	0.6	0.27	1	24	0.8		N	1.42	1	1	9	0.9
	Neurological speech impairment	3.27	1.14e-06	0.000361	49	0.44	***	Y	0.74	0.34	1	20	0.22		N	1.47	0.29	1	16	0.33		N	1.2	0.59	1	13	0.3		N	0.08	0	0.0825	1	0.03		N	0.18	0.01	0.564	2	0.07		N	1.21	0.73	1	3	0.3
	Language impairment	3.33	1.22e-06	0.000376	47	0.42	***	Y	0.75	0.41	1	19	0.21		N	1.61	0.16	1	16	0.33		N	1.01	1	1	11	0.25		N	0	0	0.0264	0	0		N	0.2	0.01	0.704	2	0.07		N	1.31	0.71	1	3	0.3
	Delayed speech and language development	3.33	1.22e-06	0.000376	47	0.42	***	Y	0.75	0.41	1	19	0.21		N	1.61	0.16	1	16	0.33		N	1.01	1	1	11	0.25		N	0	0	0.0264	0	0		N	0.2	0.01	0.704	2	0.07		N	1.31	0.71	1	3	0.3
	Abnormality of higher mental function	2.93	2.98e-06	0.000849	68	0.61	***	Y	0.91	0.72	1	37	0.41		N	0.97	1	1	20	0.42		N	1.74	0.11	1	24	0.55		N	0.35	0.02	0.708	7	0.22		N	0.25	0	0.289	5	0.17		N	0.91	1	1	4	0.4
	Neurodevelopmental delay	3.35	2.22e-05	0.00518	96	0.86	**	Y	0.49	0.01	0.408	54	0.59		N	0.86	0.73	1	33	0.69		N	1.08	1	1	32	0.73		N	0.87	0.69	1	22	0.69		N	0.93	0.84	1	21	0.7		N	0.93	1	1	7	0.7
	Abnormal nervous system physiology	inf	3.72e-05	0.00838	111	1	**	Y	0.3	0	0.174	76	0.84		N	inf	0.02	0.809	48	1		N	inf	0.04	1	44	1		N	1.34	1	1	30	0.94		N	0.39	0.08	1	25	0.83		N	0.78	0.57	1	9	0.9
	Abnormal muscle tone	2.7	7.6e-05	0.0158	42	0.38	*	Y	0.68	0.21	1	17	0.19		N	0.71	0.47	1	9	0.19		N	0.47	0.13	1	6	0.14		N	0.43	0.13	1	4	0.13		N	0.79	0.82	1	6	0.2		N	31.71	0	0.00358	9	0.9	***
	Abnormal hair quantity	2.68	8.48e-05	0.0171	43	0.39	*	Y	1.31	0.33	1	26	0.29		N	0.4	0.05	1	6	0.13		N	0.77	0.58	1	9	0.2		N	1.44	0.39	1	10	0.31		N	0.2	0.01	0.704	2	0.07		N	0	0.13	1	0	0
	Abnormal muscle physiology	2.58	0.000149	0.0276	42	0.38	*	Y	0.65	0.17	1	17	0.19		N	0.8	0.72	1	10	0.21		N	0.56	0.2	1	7	0.16		N	0.42	0.13	1	4	0.13		N	0.76	0.66	1	6	0.2		N	30.78	0	0.00417	9	0.9	***
	Hypotonia	2.68	0.000152	0.0278	40	0.36	*	Y	0.67	0.25	1	16	0.18		N	0.77	0.58	1	9	0.19		N	0.51	0.18	1	6	0.14		N	0.47	0.19	1	4	0.13		N	0.67	0.5	1	5	0.17		N	14.98	0	0.0281	8	0.8	*
2	Abnormality of the face	1.02	1	1	84	0.76		N	41.37	0	2.54e-08	90	0.99	***	Y	1.11	0.86	1	37	0.77		N	0.66	0.27	1	30	0.68		N	0.33	0	0.362	17	0.53		N	0.39	0.02	0.809	17	0.57		N	1.31	1	1	8	0.8
	Abnormal nasal morphology	0.5	0.0253	0.814	14	0.13		N	6.28	0	4.86e-08	42	0.46	***	Y	0.54	0.25	1	6	0.13		N	0.49	0.16	1	5	0.11		N	0.56	0.36	1	4	0.13		N	0.6	0.48	1	4	0.13		N	0	0.22	1	0	0
	Abnormal oral cavity morphology	1.12	0.653	1	51	0.46		N	5.17	0	1.48e-07	67	0.74	***	Y	0.34	0	0.184	11	0.23		N	0.5	0.05	1	13	0.3		N	0.16	0	0.0254	4	0.13		N	0.84	0.71	1	12	0.4		N	3.07	0.11	1	7	0.7
	Abnormal pinna morphology	0.33	0.00106	0.124	10	0.09		N	5.93	0	1.95e-07	40	0.44	***	Y	0.7	0.56	1	7	0.15		N	0.39	0.1	1	4	0.09		N	0.26	0.06	1	2	0.06		N	0.28	0.09	1	2	0.07		N	1.06	1	1	2	0.2
	Abnormal oral morphology	1.09	0.736	1	51	0.46		N	5.03	0	2.4e-07	67	0.74	***	Y	0.33	0	0.178	11	0.23		N	0.55	0.08	1	14	0.32		N	0.16	0	0.0246	4	0.13		N	0.82	0.7	1	12	0.4		N	3.01	0.12	1	7	0.7
	Abnormality of the outer ear	0.31	0.000674	0.0835	10	0.09		N	5.83	0	2.72e-07	41	0.45	***	Y	0.66	0.44	1	7	0.15		N	0.37	0.07	1	4	0.09		N	0.25	0.06	1	2	0.06		N	0.43	0.23	1	3	0.1		N	1.01	1	1	2	0.2
	Abnormality of the mouth	1.18	0.501	1	54	0.49		N	4.69	0	1.1e-06	67	0.74	***	Y	0.35	0	0.264	12	0.25		N	0.52	0.06	1	14	0.32		N	0.15	0	0.0128	4	0.13		N	0.78	0.57	1	12	0.4		N	2.85	0.2	1	7	0.7
	Abnormal ear morphology	0.29	9.72e-05	0.0192	11	0.1		N	4.97	0	1.3e-06	43	0.47	***	Y	0.66	0.36	1	8	0.17		N	0.51	0.18	1	6	0.14		N	0.21	0.03	0.809	2	0.06		N	1.27	0.65	1	8	0.27		N	0.86	1	1	2	0.2
	Abnormality of the head	0.57	0.0514	1	86	0.77		N	inf	0	6.4e-06	91	1	***	Y	0.63	0.22	1	37	0.77		N	0.64	0.28	1	34	0.77		N	0.56	0.21	1	24	0.75		N	inf	0.01	0.528	30	1		N	1.81	1	1	9	0.9
	Abnormal lip morphology	0.98	1	1	25	0.23		N	4.53	0	7.43e-06	42	0.46	***	Y	0.28	0.01	0.564	4	0.08		N	0.86	0.85	1	9	0.2		N	0.33	0.08	1	3	0.09		N	0.5	0.26	1	4	0.13		N	0	0.13	1	0	0
	Abnormality of the nose	0.8	0.433	1	23	0.21		N	4.51	0	8.94e-06	43	0.47	***	Y	0.52	0.15	1	7	0.15		N	0.58	0.26	1	7	0.16		N	0.44	0.19	1	4	0.13		N	0.48	0.26	1	4	0.13		N	0.35	0.46	1	1	0.1
	Abnormality of the ear	0.24	5.13e-06	0.00142	11	0.1		N	4.4	0	9.32e-06	45	0.49	***	Y	0.55	0.16	1	8	0.17		N	0.53	0.14	1	7	0.16		N	0.66	0.52	1	6	0.19		N	1.79	0.19	1	11	0.37		N	0.73	1	1	2	0.2
	Abnormality of head or neck	0.6	0.0952	1	87	0.78		N	inf	0	1.07e-05	91	1	***	Y	0.61	0.21	1	37	0.77		N	0.62	0.28	1	34	0.77		N	0.55	0.21	1	24	0.75		N	inf	0.01	0.521	30	1		N	1.77	1	1	9	0.9
	Abnormality of the orbital region	1.03	0.909	1	44	0.4		N	4.01	0	1.21e-05	59	0.65	***	Y	0.93	0.88	1	18	0.38		N	0.31	0	0.253	8	0.18		N	0.69	0.45	1	10	0.31		N	0.45	0.08	1	7	0.23		N	0.17	0.1	1	1	0.1
	Abnormality of the ocular adnexa	1.05	0.909	1	44	0.4		N	3.82	0	2.47e-05	58	0.64	***	Y	0.94	0.88	1	18	0.38		N	0.31	0	0.253	8	0.18		N	0.7	0.45	1	10	0.31		N	0.45	0.08	1	7	0.23		N	0.17	0.1	1	1	0.1
	Abnormal ocular adnexa morphology	1.05	0.909	1	44	0.4		N	3.82	0	2.47e-05	58	0.64	***	Y	0.94	0.88	1	18	0.38		N	0.31	0	0.253	8	0.18		N	0.7	0.45	1	10	0.31		N	0.45	0.08	1	7	0.23		N	0.17	0.1	1	1	0.1
	Abnormal eyelid morphology	1.03	0.904	1	35	0.32		N	3.62	0	0.000116	49	0.54	***	Y	0.71	0.41	1	12	0.25		N	0.38	0.02	0.809	7	0.16		N	0.72	0.55	1	8	0.25		N	0.42	0.1	1	5	0.17		N	0.24	0.18	1	1	0.1
	Abnormal nasal bridge morphology	0.65	0.424	1	7	0.06		N	6.81	0	0.000128	21	0.23	***	Y	0	0.02	0.809	0	0		N	0.48	0.56	1	2	0.05		N	0.33	0.5	1	1	0.03		N	0	0.09	1	0	0		N	0	1	1	0	0
	Abnormality of the palpebral fissures	0.39	0.00417	0.344	11	0.1		N	3.6	0	0.00145	33	0.36	***	Y	0.85	0.84	1	8	0.17		N	0.4	0.1	1	4	0.09		N	1.49	0.35	1	8	0.25		N	0.85	1	1	5	0.17		N	0	0.22	1	0	0
	Abnormal lower lip morphology	0.81	0.819	1	6	0.05		N	7.09	0	0.00153	16	0.18	***	Y	0.62	0.75	1	2	0.04		N	0.32	0.34	1	1	0.02		N	0	0.25	1	0	0		N	0	0.24	1	0	0		N	0	1	1	0	0
	Abnormal upper lip morphology	0.91	0.778	1	20	0.18		N	3.51	0	0.00181	33	0.36	***	Y	0.25	0.02	0.769	3	0.06		N	1.11	0.84	1	9	0.2		N	0.42	0.24	1	3	0.09		N	0.63	0.63	1	4	0.13		N	0	0.22	1	0	0
	Thick vermilion border	0.8	0.806	1	5	0.05		N	7.82	0	0.00305	14	0.15	***	Y	0.35	0.49	1	1	0.02		N	0.39	0.49	1	1	0.02		N	0	0.4	1	0	0		N	0	0.39	1	0	0		N	0	1	1	0	0
	Thick lower lip vermilion	0.8	0.806	1	5	0.05		N	7.82	0	0.00305	14	0.15	***	Y	0.35	0.49	1	1	0.02		N	0.39	0.49	1	1	0.02		N	0	0.4	1	0	0		N	0	0.39	1	0	0		N	0	1	1	0	0
	Slanting of the palpebral fissure	0.58	0.206	1	8	0.07		N	3.66	0	0.0287	20	0.22	*	Y	1.25	0.62	1	6	0.13		N	0.38	0.29	1	2	0.05		N	0.87	1	1	3	0.09		N	0	0.06	1	0	0		N	0	0.61	1	0	0
	Abnormality of the philtrum	1.08	0.864	1	14	0.13		N	3.46	0	0.0289	22	0.24	*	Y	0	0	0.28	0	0		N	1.18	0.81	1	6	0.14		N	0.74	0.78	1	3	0.09		N	0.5	0.56	1	2	0.07		N	0	0.62	1	0	0
	Abnormal location of ears	0.6	0.306	1	6	0.05		N	4.17	0	0.04	16	0.18	*	Y	1.09	0.78	1	4	0.08		N	0.54	0.56	1	2	0.05		N	0	0.16	1	0	0		N	0	0.15	1	0	0		N	1.33	0.56	1	1	0.1
	Posteriorly rotated ears	0.39	0.253	1	2	0.02		N	7.48	0	0.0437	10	0.11	*	Y	1.13	0.7	1	2	0.04		N	0	0.39	1	0	0		N	0	0.62	1	0	0		N	0	0.62	1	0	0		N	0	1	1	0	0
3	Behavioral abnormality	1.51	0.0861	1	39	0.35		N	0.41	0	0.301	15	0.16		N	6.46	0	4.79e-06	32	0.67	***	Y	0.36	0.02	0.809	6	0.14		N	2.05	0.07	1	14	0.44		N	0.47	0.15	1	5	0.17		N	0	0.07	1	0	0
	Autistic behavior	1.03	1	1	15	0.14		N	0.31	0.01	0.648	5	0.05		N	6.88	0	5.05e-05	20	0.42	***	Y	0.28	0.1	1	2	0.05		N	2.39	0.05	1	8	0.25		N	0.45	0.4	1	2	0.07		N	0	0.37	1	0	0
	Abnormality of globe location	0.57	0.101	1	13	0.12		N	0.87	0.75	1	14	0.15		N	5.16	0	0.000569	21	0.44	***	Y	1.32	0.52	1	9	0.2		N	0.15	0.03	0.844	1	0.03		N	0.75	0.8	1	4	0.13		N	2.18	0.38	1	3	0.3
	Abnormal facial shape	1.17	0.638	1	18	0.16		N	0.95	1	1	13	0.14		N	4.54	0	0.00559	18	0.38	**	Y	1.1	0.82	1	7	0.16		N	0	0.01	0.522	0	0		N	0.39	0.28	1	2	0.07		N	0.63	1	1	1	0.1
	Abnormal eye morphology	0.59	0.0658	1	19	0.17		N	1.22	0.48	1	24	0.26		N	3.63	0	0.0171	23	0.48	*	Y	0.95	1	1	10	0.23		N	0.1	0	0.207	1	0.03		N	0.63	0.5	1	5	0.17		N	3.37	0.06	1	5	0.5
	Hypertelorism	0.65	0.304	1	10	0.09		N	0.88	0.86	1	10	0.11		N	4.38	0	0.0218	15	0.31	*	Y	1.45	0.46	1	7	0.16		N	0.22	0.15	1	1	0.03		N	0.5	0.56	1	2	0.07		N	1.86	0.34	1	2	0.2
	Hyperactivity	0.36	0.254	1	2	0.02		N	1.13	0.77	1	4	0.04		N	8.58	0	0.0278	8	0.17	*	Y	0.53	1	1	1	0.02		N	0.76	1	1	1	0.03		N	0	0.62	1	0	0		N	0	1	1	0	0
4	Abnormal eye physiology	0.65	0.125	1	22	0.2		N	0.92	0.89	1	22	0.24		N	0.55	0.16	1	8	0.17		N	17.03	0	8.73e-12	35	0.8	***	Y	0.28	0.03	0.957	3	0.09		N	0.57	0.38	1	5	0.17		N	0	0.07	1	0	0
	Abnormality of the eye	0.53	0.00678	0.484	35	0.32		N	1.09	0.81	1	40	0.44		N	1.89	0.04	1	27	0.56		N	8.93	0	2.14e-06	37	0.84	***	Y	0.17	0	0.0441	4	0.13		N	0.47	0.08	1	8	0.27		N	1.37	0.75	1	5	0.5
	Strabismus	1.13	0.737	1	15	0.14		N	0.83	0.72	1	10	0.11		N	0.6	0.49	1	4	0.08		N	7.94	0	2.07e-05	19	0.43	***	Y	0	0.02	0.809	0	0		N	0.23	0.15	1	1	0.03		N	0	0.62	1	0	0
	Abnormal conjugate eye movement	1.13	0.737	1	15	0.14		N	0.83	0.72	1	10	0.11		N	0.6	0.49	1	4	0.08		N	7.94	0	2.07e-05	19	0.43	***	Y	0	0.02	0.809	0	0		N	0.23	0.15	1	1	0.03		N	0	0.62	1	0	0
	Abnormality of eye movement	1.02	1	1	18	0.16		N	0.94	1	1	14	0.15		N	0.58	0.3	1	5	0.1		N	6.62	0	5.28e-05	21	0.48	***	Y	0	0	0.373	0	0		N	0.56	0.45	1	3	0.1		N	0	0.38	1	0	0
	Abnormality of the lower limb	0.65	0.152	1	21	0.19		N	1.89	0.02	0.773	31	0.34		N	0.69	0.38	1	9	0.19		N	5.17	0	0.000292	25	0.57	***	Y	0.19	0.01	0.564	2	0.06		N	0.21	0.02	0.709	2	0.07		N	0.77	1	1	2	0.2
	Abnormal foot morphology	0.8	0.498	1	21	0.19		N	1.78	0.04	1	27	0.3		N	0.82	0.71	1	9	0.19		N	4.55	0	0.00207	22	0.5	***	Y	0.11	0.01	0.438	1	0.03		N	0.24	0.04	1	2	0.07		N	0	0.13	1	0	0
5	Abnormality of body height	0.64	0.14	1	19	0.17		N	0.56	0.09	1	14	0.15		N	0.46	0.1	1	6	0.13		N	0.75	0.57	1	8	0.18		N	49.46	0	1.21e-13	29	0.91	***	Y	0.86	1	1	6	0.2		N	0	0.13	1	0	0
	Growth abnormality	0.86	0.561	1	37	0.33		N	0.65	0.11	1	26	0.29		N	0.43	0.02	0.809	10	0.21		N	0.73	0.41	1	13	0.3		N	70.58	0	1.65e-10	31	0.97	***	Y	1.41	0.43	1	13	0.43		N	0	0.02	0.74	0	0
	Tall stature	0.23	0.0328	0.951	2	0.02		N	0.49	0.31	1	3	0.03		N	0.68	1	1	2	0.04		N	1.23	0.73	1	3	0.07		N	19.42	0	4.79e-06	12	0.38	***	Y	0.54	1	1	1	0.03		N	0	1	1	0	0
	Short stature	0.88	0.765	1	17	0.15		N	0.63	0.26	1	11	0.12		N	0.42	0.14	1	4	0.08		N	0.62	0.4	1	5	0.11		N	7.36	0	0.000226	17	0.53	***	Y	1.01	1	1	5	0.17		N	0	0.38	1	0	0
	Proportionate tall stature	0.36	0.452	1	1	0.01		N	0.48	0.69	1	1	0.01		N	0	0.6	1	0	0		N	0	0.61	1	0	0		N	42.12	0	0.00117	6	0.19	***	Y	0	1	1	0	0		N	0	1	1	0	0
	Growth delay	0.86	0.689	1	23	0.21		N	0.74	0.39	1	17	0.19		N	0.36	0.04	1	5	0.1		N	0.62	0.34	1	7	0.16		N	5.27	0	0.00379	18	0.56	***	Y	1.05	1	1	7	0.23		N	0	0.13	1	0	0
6	Abnormal skull morphology	0.4	0.000204	0.0349	25	0.23		N	1.31	0.27	1	38	0.42		N	0.47	0.04	1	11	0.23		N	0.78	0.51	1	14	0.32		N	1.8	0.13	1	16	0.5		N	inf	0	8.02e-11	30	1	***	Y	0.73	0.75	1	3	0.3
	Abnormality of skull size	0.44	0.0116	0.607	13	0.12		N	0.74	0.37	1	15	0.16		N	0.24	0.01	0.607	3	0.06		N	0.48	0.16	1	5	0.11		N	3.06	0	0.386	13	0.41		N	17.98	0	1.32e-08	23	0.77	***	Y	0.44	0.69	1	1	0.1
	Abnormal axial skeleton morphology	0.52	0.00505	0.391	38	0.34		N	1.22	0.41	1	45	0.49		N	0.56	0.09	1	16	0.33		N	1.5	0.26	1	24	0.55		N	1.21	0.71	1	16	0.5		N	inf	0	3.99e-08	30	1	***	Y	0.5	0.36	1	3	0.3
	Decreased head circumference	0.62	0.208	1	12	0.11		N	0.84	0.74	1	12	0.13		N	0.22	0.03	0.884	2	0.04		N	0.55	0.37	1	4	0.09		N	1.37	0.45	1	6	0.19		N	10.18	0	1.36e-05	17	0.57	***	Y	0	0.37	1	0	0
	Microcephaly	0.64	0.208	1	12	0.11		N	0.87	0.74	1	12	0.13		N	0.23	0.03	0.884	2	0.04		N	0.56	0.37	1	4	0.09		N	1.4	0.44	1	6	0.19		N	8.9	0	7.49e-05	16	0.53	***	Y	0	0.37	1	0	0
	Abnormality of brain morphology	1.05	0.899	1	30	0.27		N	0.74	0.34	1	20	0.22		N	0.44	0.05	1	7	0.15		N	0.5	0.11	1	7	0.16		N	1.1	0.83	1	9	0.28		N	7.92	0	9.05e-05	21	0.7	***	Y	0.3	0.47	1	1	0.1
	Morphological central nervous system abnormality	0.98	1	1	32	0.29		N	0.78	0.43	1	23	0.25		N	0.53	0.13	1	9	0.19		N	0.43	0.05	1	7	0.16		N	1.31	0.54	1	11	0.34		N	8.05	0	9.05e-05	22	0.73	***	Y	0.6	0.73	1	2	0.2
	Abnormal nervous system morphology	0.97	1	1	32	0.29		N	0.83	0.51	1	24	0.26		N	0.52	0.09	1	9	0.19		N	0.42	0.05	1	7	0.16		N	1.29	0.55	1	11	0.34		N	7.93	0	0.000106	22	0.73	***	Y	0.6	0.73	1	2	0.2
	Abnormal forebrain morphology	1.07	0.791	1	26	0.23		N	0.74	0.39	1	17	0.19		N	0.45	0.1	1	6	0.13		N	0.51	0.18	1	6	0.14		N	0.96	1	1	7	0.22		N	7.25	0	0.00023	19	0.63	***	Y	0	0.13	1	0	0
	Abnormal cerebral morphology	1.07	0.791	1	26	0.23		N	0.74	0.39	1	17	0.19		N	0.45	0.1	1	6	0.13		N	0.51	0.18	1	6	0.14		N	0.96	1	1	7	0.22		N	7.25	0	0.00023	19	0.63	***	Y	0	0.13	1	0	0
	Abnormal skeletal morphology	0.58	0.0186	0.796	63	0.57		N	1.71	0.04	1	68	0.75		N	0.43	0.01	0.556	23	0.48		N	1.87	0.13	1	34	0.77		N	1.15	0.85	1	22	0.69		N	inf	0	0.00084	30	1	***	Y	0.77	0.74	1	6	0.6
	Aplasia/Hypoplasia involving the central nervous system	1.05	0.891	1	24	0.22		N	0.9	0.77	1	18	0.2		N	0.4	0.06	1	5	0.1		N	0.45	0.12	1	5	0.11		N	0.86	1	1	6	0.19		N	5.89	0	0.0022	17	0.57	***	Y	0	0.13	1	0	0
	Aplasia/Hypoplasia of the cerebrum	1.02	1	1	22	0.2		N	0.85	0.65	1	16	0.18		N	0.44	0.12	1	5	0.1		N	0.5	0.16	1	5	0.11		N	0.95	1	1	6	0.19		N	5.66	0	0.00394	16	0.53	***	Y	0	0.22	1	0	0
	Abnormality of the skeletal system	0.57	0.0195	0.803	69	0.62		N	1.49	0.19	1	70	0.77		N	0.36	0	0.131	24	0.5		N	3.55	0	0.377	39	0.89		N	1.25	0.69	1	24	0.75		N	inf	0	0.00697	30	1	**	Y	inf	0.04	1	10	1
	Conductive hearing impairment	0	0.0675	1	0	0		N	0.97	1	1	2	0.02		N	0.91	1	1	1	0.02		N	1.01	1	1	1	0.02		N	0	1	1	0	0		N	18.25	0	0.0304	5	0.17	*	Y	0	1	1	0	0
	Functional abnormality of the middle ear	0	0.0675	1	0	0		N	0.97	1	1	2	0.02		N	0.91	1	1	1	0.02		N	1.01	1	1	1	0.02		N	0	1	1	0	0		N	18.25	0	0.0304	5	0.17	*	Y	0	1	1	0	0
7	Joint hypermobility	0.31	0.0282	0.884	4	0.04		N	1.4	0.4	1	10	0.11		N	0.42	0.29	1	2	0.04		N	2.7	0.04	1	8	0.18		N	1.08	0.75	1	3	0.09		N	0.73	1	1	2	0.07		N	18.62	0	0.0108	6	0.6	*
	Abnormality of the musculature	2.33	0.00048	0.0673	46	0.41		N	0.65	0.15	1	20	0.22		N	0.83	0.73	1	12	0.25		N	0.94	1	1	12	0.27		N	0.34	0.04	1	4	0.13		N	0.76	0.67	1	7	0.23		N	24.66	0	0.0148	9	0.9	*
8	Constipation	0.77	0.657	1	6	0.05		N	0.79	0.81	1	5	0.05		N	2.36	0.11	1	6	0.13		N	0.31	0.34	1	1	0.02		N	0	0.25	1	0	0		N	0.47	0.71	1	1	0.03		N	0	1	1	0	0
	Postnatal growth retardation	0.32	0.455	1	1	0.01		N	0.42	0.69	1	1	0.01		N	0	0.61	1	0	0		N	1.01	1	1	1	0.02		N	0	1	1	0	0		N	1.56	0.51	1	1	0.03		N	0	1	1	0	0
	Abdominal symptom	1.27	0.46	1	22	0.2		N	0.59	0.16	1	11	0.12		N	1.5	0.31	1	11	0.23		N	0.89	1	1	7	0.16		N	0	0	0.245	0	0		N	1.21	0.62	1	6	0.2		N	1.2	0.69	1	2	0.2
9	Ventricular septal defect	0	0.0238	0.809	0	0		N	0.67	1	1	2	0.02		N	0.66	1	1	1	0.02		N	0	0.38	1	0	0		N	0	0.61	1	0	0		N	0	0.61	1	0	0		N	0	1	1	0	0
	Abnormal ventricular septum morphology	0	0.0238	0.809	0	0		N	0.67	1	1	2	0.02		N	0.66	1	1	1	0.02		N	0	0.38	1	0	0		N	0	0.61	1	0	0		N	0	0.61	1	0	0		N	0	1	1	0	0
	Abnormal cardiac ventricle morphology	0	0.0238	0.809	0	0		N	0.67	1	1	2	0.02		N	0.66	1	1	1	0.02		N	0	0.38	1	0	0		N	0	0.61	1	0	0		N	0	0.61	1	0	0		N	0	1	1	0	0
	Abnormal cardiac septum morphology	0.39	0.148	1	3	0.03		N	0.52	0.43	1	3	0.03		N	0.33	0.5	1	1	0.02		N	0	0.15	1	0	0		N	0	0.24	1	0	0		N	0.57	1	1	1	0.03		N	1.95	0.44	1	1	0.1
	Abnormal heart morphology	0.22	0.00558	0.417	3	0.03		N	0.68	0.53	1	6	0.07		N	0.2	0.1	1	1	0.02		N	1.05	1	1	4	0.09		N	0	0.1	1	0	0		N	1.68	0.32	1	4	0.13		N	1.16	0.61	1	1	0.1
	Abnormality of cardiovascular system morphology	0.51	0.115	1	8	0.07		N	0.68	0.46	1	8	0.09		N	0.14	0.03	0.883	1	0.02		N	0.98	1	1	5	0.11		N	0	0.04	1	0	0		N	1.2	0.76	1	4	0.13		N	1.96	0.32	1	2	0.2
	Abnormality of the cardiovascular system	0.8	0.549	1	16	0.14		N	0.71	0.42	1	12	0.13		N	0.09	0	0.173	1	0.02		N	0.95	1	1	7	0.16		N	0.32	0.14	1	2	0.06		N	1.01	1	1	5	0.17		N	2.22	0.22	1	3	0.3
10	Abnormality of male external genitalia	1.2	0.682	1	10	0.09		N	0.94	1	1	7	0.08		N	0.22	0.15	1	1	0.02		N	0	0.04	1	0	0		N	0.35	0.5	1	1	0.03		N	0	0.15	1	0	0		N	5.32	0.04	1	3	0.3
	Abnormal external genitalia	1.14	0.839	1	10	0.09		N	0.9	1	1	7	0.08		N	0.21	0.16	1	1	0.02		N	0	0.04	1	0	0		N	0.34	0.5	1	1	0.03		N	0.36	0.49	1	1	0.03		N	5.13	0.04	1	3	0.3
	Abnormality of the male genitalia	1.27	0.551	1	11	0.1		N	1.05	1	1	8	0.09		N	0.21	0.1	1	1	0.02		N	0	0.02	0.809	0	0		N	0.33	0.5	1	1	0.03		N	0	0.09	1	0	0		N	4.95	0.04	1	3	0.3
	Abnormality of the genital system	1.11	0.847	1	11	0.1		N	0.93	1	1	8	0.09		N	0.39	0.29	1	2	0.04		N	0.21	0.1	1	1	0.02		N	0.3	0.34	1	1	0.03		N	0.32	0.34	1	1	0.03		N	4.47	0.06	1	3	0.3
	Abnormal reproductive system morphology	1.11	0.847	1	11	0.1		N	0.93	1	1	8	0.09		N	0.39	0.29	1	2	0.04		N	0.21	0.1	1	1	0.02		N	0.3	0.34	1	1	0.03		N	0.32	0.34	1	1	0.03		N	4.47	0.06	1	3	0.3
	Abnormal testis morphology	1.32	0.638	1	8	0.07		N	0.66	0.62	1	4	0.04		N	0	0.1	1	0	0		N	0	0.09	1	0	0		N	0.48	0.71	1	1	0.03		N	0	0.24	1	0	0		N	4.17	0.12	1	2	0.2
	Abnormality of the genitourinary system	1.01	1	1	16	0.14		N	0.78	0.61	1	11	0.12		N	0.67	0.51	1	5	0.1		N	0.57	0.37	1	4	0.09		N	0.18	0.07	1	1	0.03		N	0.41	0.28	1	2	0.07		N	4.23	0.04	1	4	0.4
	Cryptorchidism	1.52	0.339	1	8	0.07		N	0.74	0.79	1	4	0.04		N	0	0.09	1	0	0		N	0	0.15	1	0	0		N	0	0.24	1	0	0		N	0	0.39	1	0	0		N	4.61	0.1	1	2	0.2
11	Abnormal renal morphology	0.36	0.254	1	2	0.02		N	0.77	1	1	3	0.03		N	1.05	1	1	2	0.04		N	1.16	0.69	1	2	0.05		N	0	0.63	1	0	0		N	0.81	1	1	1	0.03		N	2.77	0.34	1	1	0.1
	Abnormality of the kidney	0.36	0.254	1	2	0.02		N	0.77	1	1	3	0.03		N	1.05	1	1	2	0.04		N	1.16	0.69	1	2	0.05		N	0	0.63	1	0	0		N	0.81	1	1	1	0.03		N	2.77	0.34	1	1	0.1
12	Cataract	0	0.328	1	0	0		N	0.84	1	1	1	0.01		N	0	1	1	0	0		N	0	1	1	0	0		N	0	1	1	0	0		N	0	1	1	0	0		N	0	1	1	0	0
	Microphthalmia	0.65	1	1	1	0.01		N	0.84	1	1	1	0.01		N	0	1	1	0	0		N	0	1	1	0	0		N	0	1	1	0	0		N	0	1	1	0	0		N	0	1	1	0	0
	Abnormal lens morphology	0	0.328	1	0	0		N	0.84	1	1	1	0.01		N	0	1	1	0	0		N	0	1	1	0	0		N	0	1	1	0	0		N	0	1	1	0	0		N	0	1	1	0	0
	Abnormality of globe size	0.51	1	1	1	0.01		N	1.71	0.62	1	2	0.02		N	0	1	1	0	0		N	0	1	1	0	0		N	0	1	1	0	0		N	0	1	1	0	0		N	0	1	1	0	0
	Aplasia/Hypoplasia affecting the eye	1.3	0.672	1	2	0.02		N	0.67	1	1	1	0.01		N	0	1	1	0	0		N	0	1	1	0	0		N	0	1	1	0	0		N	0	1	1	0	0		N	0	1	1	0	0
	Abnormal anterior eye segment morphology	0.59	0.572	1	3	0.03		N	1.13	0.77	1	4	0.04		N	0.48	0.71	1	1	0.02		N	1.16	0.69	1	2	0.05		N	0	0.63	1	0	0		N	0	0.62	1	0	0		N	2.77	0.34	1	1	0.1
	Ocular anterior segment dysgenesis	0	0.58	1	0	0		N	1.13	1	1	1	0.01		N	0	1	1	0	0		N	0	1	1	0	0		N	0	1	1	0	0		N	0	1	1	0	0		N	0	1	1	0	0
	Developmental cataract	0	0.58	1	0	0		N	1.13	1	1	1	0.01		N	0	1	1	0	0		N	0	1	1	0	0		N	0	1	1	0	0		N	0	1	1	0	0		N	0	1	1	0	0
[truncated: 36 more columns]
